# Supplementary material for: Exploring causal associations between interleukins, their receptors, and acute respiratory distress syndrome: a bidirectional-Mendelian Randomization study
Source: Front Genet. 2024 Nov 21;15:1447661. doi: 10.3389/fgene.2024.1447661 (PMC11617530; doi:10.3389/fgene.2024.1447661)
Supplement: Supplementary file 1 [file DataSheet4.csv]

id.exposure	outcome	method	Q	Q_df	Q_pval
ebi-a-GCST004430	outcome	MR Egger	8.524839986	8	0.383949052
ebi-a-GCST004430	outcome	Inverse variance weighted	8.581726227	9	0.476744401
ebi-a-GCST004439	outcome	MR Egger	12.91787495	8	0.114706687
ebi-a-GCST004439	outcome	Inverse variance weighted	13.26080964	9	0.15115565
ebi-a-GCST004441	outcome	MR Egger	12.02283834	13	0.525772001
ebi-a-GCST004441	outcome	Inverse variance weighted	12.14610594	14	0.594570514
ebi-a-GCST004442	outcome	MR Egger	6.401690925	8	0.602331516
ebi-a-GCST004442	outcome	Inverse variance weighted	8.225364934	9	0.51160426
ebi-a-GCST004443	outcome	MR Egger	4.179548773	7	0.758880289
ebi-a-GCST004443	outcome	Inverse variance weighted	4.786271155	8	0.780156436
ebi-a-GCST004444	outcome	MR Egger	6.447950597	8	0.597186586
ebi-a-GCST004444	outcome	Inverse variance weighted	8.050468309	9	0.529068345
ebi-a-GCST004445	outcome	MR Egger	0.157152694	2	0.92443148
ebi-a-GCST004445	outcome	Inverse variance weighted	0.587599965	3	0.899265118
ebi-a-GCST004446	outcome	MR Egger	5.068227124	3	0.16686885
ebi-a-GCST004446	outcome	Inverse variance weighted	5.553865274	4	0.235035097
ebi-a-GCST004447	outcome	MR Egger	0.447427977	4	0.978412909
ebi-a-GCST004447	outcome	Inverse variance weighted	0.535065619	5	0.990783
ebi-a-GCST004448	outcome	MR Egger	0.059702999	2	0.970589656
ebi-a-GCST004448	outcome	Inverse variance weighted	0.062233927	3	0.995947102
ebi-a-GCST004450	outcome	MR Egger	0.537775977	4	0.969720812
ebi-a-GCST004450	outcome	Inverse variance weighted	1.446187792	5	0.919194938
ebi-a-GCST004451	outcome	MR Egger	6.055686433	8	0.640994112
ebi-a-GCST004451	outcome	Inverse variance weighted	7.113722662	9	0.625280437
ebi-a-GCST004452	outcome	MR Egger	1.0543628	3	0.788100904
ebi-a-GCST004452	outcome	Inverse variance weighted	1.085931619	4	0.89649784
ebi-a-GCST004453	outcome	MR Egger	10.50969266	6	0.104764404
ebi-a-GCST004453	outcome	Inverse variance weighted	10.90399094	7	0.142862063
ebi-a-GCST004454	outcome	MR Egger	1.585591601	4	0.811379414
ebi-a-GCST004454	outcome	Inverse variance weighted	2.323495076	5	0.802809992
ebi-a-GCST004455	outcome	MR Egger	3.346736515	7	0.85118238
ebi-a-GCST004455	outcome	Inverse variance weighted	5.013417161	8	0.756141129
ebi-a-GCST007542	outcome	Inverse variance weighted	0.017523503	1	0.894686604
ebi-a-GCST90000472	outcome	MR Egger	8.201059202	4	0.084484666
ebi-a-GCST90000472	outcome	Inverse variance weighted	8.668735702	5	0.123029332
ebi-a-GCST90000473	outcome	MR Egger	2.520153091	8	0.960784545
ebi-a-GCST90000473	outcome	Inverse variance weighted	4.825327161	9	0.849261292
ebi-a-GCST90000474	outcome	MR Egger	11.20696435	6	0.082186724
ebi-a-GCST90000474	outcome	Inverse variance weighted	12.43255829	7	0.087201588
ebi-a-GCST90000475	outcome	MR Egger	11.50481013	9	0.242685982
ebi-a-GCST90000475	outcome	Inverse variance weighted	12.69292537	10	0.241351007
ebi-a-GCST90000477	outcome	MR Egger	1.411033211	5	0.923102564
ebi-a-GCST90000477	outcome	Inverse variance weighted	2.584107369	6	0.858938509
ebi-a-GCST90000478	outcome	MR Egger	0.672061478	5	0.984466749
ebi-a-GCST90000478	outcome	Inverse variance weighted	1.95230581	6	0.924032316
ebi-a-GCST90000479	outcome	MR Egger	4.855330049	5	0.433790004
ebi-a-GCST90000479	outcome	Inverse variance weighted	8.447024877	6	0.207147312
ebi-a-GCST90000480	outcome	MR Egger	4.023667445	3	0.258919788
ebi-a-GCST90000480	outcome	Inverse variance weighted	4.023742119	4	0.402802239
ebi-a-GCST90010139	outcome	MR Egger	4.603517657	8	0.798989371
ebi-a-GCST90010139	outcome	Inverse variance weighted	8.456153385	9	0.488908786
ebi-a-GCST90010140	outcome	MR Egger	9.55291331	7	0.215356194
ebi-a-GCST90010140	outcome	Inverse variance weighted	9.907763077	8	0.271559544
ebi-a-GCST90010141	outcome	MR Egger	6.074648114	8	0.638870383
ebi-a-GCST90010141	outcome	Inverse variance weighted	6.46259822	9	0.692874089
ebi-a-GCST90010142	outcome	MR Egger	3.243446199	10	0.975100525
ebi-a-GCST90010142	outcome	Inverse variance weighted	4.157677169	11	0.965075357
ebi-a-GCST90010143	outcome	MR Egger	11.90554484	14	0.613888152
ebi-a-GCST90010143	outcome	Inverse variance weighted	11.90932878	15	0.685878824
ebi-a-GCST90010144	outcome	MR Egger	8.049527925	9	0.529162811
ebi-a-GCST90010144	outcome	Inverse variance weighted	8.107750826	10	0.618312732
ebi-a-GCST90010145	outcome	MR Egger	2.45612534	7	0.930364475
ebi-a-GCST90010145	outcome	Inverse variance weighted	2.458050513	8	0.963658405
ebi-a-GCST90010146	outcome	MR Egger	6.093678768	10	0.807332281
ebi-a-GCST90010146	outcome	Inverse variance weighted	6.451178859	11	0.841630245
ebi-a-GCST90010224	outcome	MR Egger	11.93227349	8	0.154251351
ebi-a-GCST90010224	outcome	Inverse variance weighted	12.0516422	9	0.210413601
ebi-a-GCST90010225	outcome	MR Egger	1.725776589	2	0.421941629
ebi-a-GCST90010225	outcome	Inverse variance weighted	2.259909353	3	0.520244686
ebi-a-GCST90010226	outcome	MR Egger	8.129867959	8	0.420888227
ebi-a-GCST90010226	outcome	Inverse variance weighted	8.206893867	9	0.513438424
ebi-a-GCST90010227	outcome	MR Egger	9.861833697	7	0.196539382
ebi-a-GCST90010227	outcome	Inverse variance weighted	10.20727889	8	0.250778072
ebi-a-GCST90010228	outcome	MR Egger	1.301702433	7	0.988393714
ebi-a-GCST90010228	outcome	Inverse variance weighted	1.420094424	8	0.993956591
ebi-a-GCST90010229	outcome	MR Egger	9.665524256	11	0.560700577
ebi-a-GCST90010229	outcome	Inverse variance weighted	9.68806454	12	0.643305375
ebi-a-GCST90011994	outcome	MR Egger	8.534962644	12	0.74205336
ebi-a-GCST90011994	outcome	Inverse variance weighted	16.37591135	13	0.229425184
ebi-a-GCST90012004	outcome	MR Egger	17.67400275	19	0.544303084
ebi-a-GCST90012004	outcome	Inverse variance weighted	18.34913683	20	0.56442072
ebi-a-GCST90012005	outcome	MR Egger	11.51689981	10	0.318688055
ebi-a-GCST90012005	outcome	Inverse variance weighted	11.73510903	11	0.383880038
ebi-a-GCST90012017	outcome	MR Egger	32.01168665	19	0.031160117
ebi-a-GCST90012017	outcome	Inverse variance weighted	32.68230591	20	0.036548919
ebi-a-GCST90012024	outcome	MR Egger	20.29552637	21	0.502617523
ebi-a-GCST90012024	outcome	Inverse variance weighted	24.0309553	22	0.345608879
ebi-a-GCST90012025	outcome	MR Egger	9.206760034	13	0.757154704
ebi-a-GCST90012025	outcome	Inverse variance weighted	12.95518656	14	0.530055299
ebi-a-GCST90012049	outcome	MR Egger	16.41199975	15	0.355210708
ebi-a-GCST90012049	outcome	Inverse variance weighted	17.46915241	16	0.355883983
prot-a-1464	outcome	MR Egger	9.066157099	6	0.169891487
prot-a-1464	outcome	Inverse variance weighted	9.46590788	7	0.220912815
prot-a-1465	outcome	MR Egger	7.497139978	11	0.757514668
prot-a-1465	outcome	Inverse variance weighted	7.514888512	12	0.821799575
prot-a-1466	outcome	MR Egger	6.000390134	10	0.815230466
prot-a-1466	outcome	Inverse variance weighted	6.000499196	11	0.873330943
prot-a-1467	outcome	MR Egger	7.315950521	8	0.502959043
prot-a-1467	outcome	Inverse variance weighted	7.416281497	9	0.593862965
prot-a-1468	outcome	MR Egger	12.69712867	15	0.625678758
prot-a-1468	outcome	Inverse variance weighted	14.13518598	16	0.588643382
prot-a-1469	outcome	MR Egger	19.33858663	7	0.007190298
prot-a-1469	outcome	Inverse variance weighted	19.3854298	8	0.012928863
prot-a-1470	outcome	MR Egger	10.31444854	9	0.325633731
prot-a-1470	outcome	Inverse variance weighted	10.54002598	10	0.394457384
prot-a-1471	outcome	MR Egger	4.50014959	14	0.991626508
prot-a-1471	outcome	Inverse variance weighted	4.849330865	15	0.993327026
prot-a-1472	outcome	MR Egger	7.656530087	8	0.467719479
prot-a-1472	outcome	Inverse variance weighted	7.783675055	9	0.556085135
prot-a-1473	outcome	MR Egger	6.059286299	7	0.532844125
prot-a-1473	outcome	Inverse variance weighted	6.110300156	8	0.634878034
prot-a-1474	outcome	MR Egger	8.393968985	13	0.817020891
prot-a-1474	outcome	Inverse variance weighted	8.459662805	14	0.864031916
prot-a-1475	outcome	MR Egger	13.88283086	10	0.178403458
prot-a-1475	outcome	Inverse variance weighted	14.39988147	11	0.21165058
prot-a-1476	outcome	MR Egger	5.545715916	10	0.851878367
prot-a-1476	outcome	Inverse variance weighted	5.557147307	11	0.90122077
prot-a-1477	outcome	MR Egger	14.73972287	13	0.323881925
prot-a-1477	outcome	Inverse variance weighted	15.19414393	14	0.365013362
prot-a-1478	outcome	MR Egger	8.206084138	11	0.694732812
prot-a-1478	outcome	Inverse variance weighted	9.467509825	12	0.662564805
prot-a-1479	outcome	MR Egger	24.09856764	16	0.087373667
prot-a-1479	outcome	Inverse variance weighted	26.44426702	17	0.066737891
prot-a-1480	outcome	MR Egger	18.38215297	14	0.189925726
prot-a-1480	outcome	Inverse variance weighted	18.48546259	15	0.238003575
prot-a-1481	outcome	MR Egger	5.913011484	11	0.879104823
prot-a-1481	outcome	Inverse variance weighted	7.359335765	12	0.832982699
prot-a-1482	outcome	MR Egger	14.84104238	13	0.317381032
prot-a-1482	outcome	Inverse variance weighted	14.90302294	14	0.38481593
prot-a-1483	outcome	MR Egger	7.052807785	9	0.631621254
prot-a-1483	outcome	Inverse variance weighted	8.259513792	10	0.603504234
prot-a-1484	outcome	MR Egger	2.627305351	10	0.988887872
prot-a-1484	outcome	Inverse variance weighted	2.922252236	11	0.991713938
prot-a-1485	outcome	MR Egger	10.30496163	14	0.739564714
prot-a-1485	outcome	Inverse variance weighted	11.89510969	15	0.686950495
prot-a-1486	outcome	MR Egger	18.72635878	11	0.06618582
prot-a-1486	outcome	Inverse variance weighted	19.88983144	12	0.069198892
prot-a-1487	outcome	MR Egger	32.1679938	14	0.003791471
prot-a-1487	outcome	Inverse variance weighted	32.17579282	15	0.00609252
prot-a-1488	outcome	MR Egger	8.993313226	10	0.532738294
prot-a-1488	outcome	Inverse variance weighted	8.993995694	11	0.622446583
prot-a-1489	outcome	MR Egger	14.60036779	19	0.747636369
prot-a-1489	outcome	Inverse variance weighted	14.60842182	20	0.798358279
prot-a-1490	outcome	MR Egger	8.598135237	9	0.47516502
prot-a-1490	outcome	Inverse variance weighted	10.5318766	10	0.3951313
prot-a-1491	outcome	MR Egger	13.45414557	12	0.336913026
prot-a-1491	outcome	Inverse variance weighted	13.45817899	13	0.413075437
prot-a-1492	outcome	MR Egger	15.26020346	16	0.505669725
prot-a-1492	outcome	Inverse variance weighted	15.99028931	17	0.524523437
prot-a-1493	outcome	MR Egger	15.7813234	13	0.261140241
prot-a-1493	outcome	Inverse variance weighted	16.35897811	14	0.291946933
prot-a-1494	outcome	MR Egger	7.916633348	12	0.791610803
prot-a-1494	outcome	Inverse variance weighted	8.734391617	13	0.792694765
prot-a-1495	outcome	MR Egger	13.36894061	9	0.146610271
prot-a-1495	outcome	Inverse variance weighted	13.97281232	10	0.174235338
prot-a-1496	outcome	MR Egger	8.225287353	16	0.941874598
prot-a-1496	outcome	Inverse variance weighted	8.299230041	17	0.959722946
prot-a-1497	outcome	MR Egger	17.25598157	10	0.068888209
prot-a-1497	outcome	Inverse variance weighted	19.60033064	11	0.051132551
prot-a-1498	outcome	MR Egger	1.64978144	5	0.89516471
prot-a-1498	outcome	Inverse variance weighted	1.870641499	6	0.931202787
prot-a-1499	outcome	MR Egger	15.00532934	10	0.131867679
prot-a-1499	outcome	Inverse variance weighted	15.40778475	11	0.164578946
prot-a-1500	outcome	MR Egger	21.80403987	13	0.058473407
prot-a-1500	outcome	Inverse variance weighted	23.24809343	14	0.056350637
prot-a-1501	outcome	MR Egger	11.34637784	10	0.33117626
prot-a-1501	outcome	Inverse variance weighted	14.60275866	11	0.201414478
prot-a-1502	outcome	MR Egger	19.35845799	15	0.197947396
prot-a-1502	outcome	Inverse variance weighted	19.69905687	16	0.234081865
prot-a-1503	outcome	MR Egger	15.57015392	10	0.112616213
prot-a-1503	outcome	Inverse variance weighted	16.47126667	11	0.124517254
prot-a-1504	outcome	MR Egger	10.39744568	12	0.581136239
prot-a-1504	outcome	Inverse variance weighted	10.40046583	13	0.660904628
prot-a-1505	outcome	MR Egger	2.299252003	3	0.512664219
prot-a-1505	outcome	Inverse variance weighted	2.299351267	4	0.680887169
prot-a-1506	outcome	MR Egger	7.634232851	13	0.86658629
prot-a-1506	outcome	Inverse variance weighted	7.78595446	14	0.900176449
prot-a-1507	outcome	MR Egger	11.33931186	14	0.659198726
prot-a-1507	outcome	Inverse variance weighted	12.08132548	15	0.672863184
prot-a-1508	outcome	MR Egger	14.65054716	15	0.476869346
prot-a-1508	outcome	Inverse variance weighted	16.34199947	16	0.429357227
prot-a-1509	outcome	MR Egger	4.227281405	9	0.895826589
prot-a-1509	outcome	Inverse variance weighted	4.494874216	10	0.922274066
prot-a-1510	outcome	MR Egger	15.07700899	19	0.7176904
prot-a-1510	outcome	Inverse variance weighted	15.45442534	20	0.749841868
prot-a-1511	outcome	MR Egger	16.78248079	18	0.538104995
prot-a-1511	outcome	Inverse variance weighted	19.14645579	19	0.447477598
prot-a-1512	outcome	MR Egger	13.46926232	16	0.638187052
prot-a-1512	outcome	Inverse variance weighted	14.10105868	17	0.659935899
prot-a-1513	outcome	MR Egger	8.500187967	10	0.58010009
prot-a-1513	outcome	Inverse variance weighted	8.519855531	11	0.666116997
prot-a-1514	outcome	MR Egger	18.24042612	12	0.108582982
prot-a-1514	outcome	Inverse variance weighted	18.26809535	13	0.147602786
prot-a-1515	outcome	MR Egger	5.786986462	12	0.926436712
prot-a-1515	outcome	Inverse variance weighted	6.612341454	13	0.921009519
prot-a-1516	outcome	MR Egger	18.05943284	18	0.451743812
prot-a-1516	outcome	Inverse variance weighted	18.78320609	19	0.470820931
prot-a-1517	outcome	MR Egger	13.61887174	9	0.136543221
prot-a-1517	outcome	Inverse variance weighted	16.52881299	10	0.085462305
prot-a-1518	outcome	MR Egger	1.6989846	6	0.945199632
prot-a-1518	outcome	Inverse variance weighted	1.774656058	7	0.971254299
prot-a-1519	outcome	MR Egger	9.216111897	9	0.417569218
prot-a-1519	outcome	Inverse variance weighted	10.42164903	10	0.404311082
prot-a-1521	outcome	MR Egger	13.80024849	9	0.129610302
prot-a-1521	outcome	Inverse variance weighted	14.14586338	10	0.166441699
prot-a-1522	outcome	MR Egger	11.70268764	11	0.386401043
prot-a-1522	outcome	Inverse variance weighted	14.32325717	12	0.280543749
prot-a-1523	outcome	MR Egger	4.346657677	11	0.958658298
prot-a-1523	outcome	Inverse variance weighted	5.830809051	12	0.92436934
prot-a-1524	outcome	MR Egger	16.07234878	16	0.447922871
prot-a-1524	outcome	Inverse variance weighted	16.23771338	17	0.507050063
prot-a-1525	outcome	MR Egger	13.40249745	7	0.062888082
prot-a-1525	outcome	Inverse variance weighted	15.57316769	8	0.048913138
prot-a-1526	outcome	MR Egger	5.828500443	8	0.666435465
prot-a-1526	outcome	Inverse variance weighted	6.051431007	9	0.734760021
prot-a-1527	outcome	MR Egger	9.675932468	14	0.785472039
prot-a-1527	outcome	Inverse variance weighted	9.721400384	15	0.836889006
prot-a-1528	outcome	MR Egger	7.220259034	8	0.513065724
prot-a-1528	outcome	Inverse variance weighted	7.723935614	9	0.562188411
prot-a-1529	outcome	MR Egger	8.887558965	9	0.447717664
prot-a-1529	outcome	Inverse variance weighted	9.169491107	10	0.516097459
prot-a-1530	outcome	MR Egger	15.95985126	12	0.193081877
prot-a-1530	outcome	Inverse variance weighted	15.98241327	13	0.250080831
prot-a-1531	outcome	MR Egger	6.833958115	8	0.554648893
prot-a-1531	outcome	Inverse variance weighted	7.30650693	9	0.605240871
prot-a-1532	outcome	MR Egger	21.53196537	15	0.120676389
prot-a-1532	outcome	Inverse variance weighted	22.08507324	16	0.140465823
prot-a-1533	outcome	MR Egger	5.898551123	7	0.551643832
prot-a-1533	outcome	Inverse variance weighted	6.022638255	8	0.644695949
prot-a-1534	outcome	MR Egger	9.953726232	8	0.26828877
prot-a-1534	outcome	Inverse variance weighted	10.74686133	9	0.293460202
prot-a-1535	outcome	MR Egger	8.213410562	11	0.69406887
prot-a-1535	outcome	Inverse variance weighted	8.483078117	12	0.746332546
prot-a-1536	outcome	MR Egger	1.654827731	7	0.976460744
prot-a-1536	outcome	Inverse variance weighted	4.072652117	8	0.850509726
prot-a-1537	outcome	MR Egger	6.182433375	7	0.518616573
prot-a-1537	outcome	Inverse variance weighted	6.245873006	8	0.619711619
prot-a-1538	outcome	MR Egger	8.529772233	10	0.577233082
prot-a-1538	outcome	Inverse variance weighted	9.129417172	11	0.609947792
prot-a-1539	outcome	MR Egger	18.32446399	9	0.031590426
prot-a-1539	outcome	Inverse variance weighted	22.03846735	10	0.014909829
prot-a-1540	outcome	MR Egger	6.355860031	6	0.384528841
prot-a-1540	outcome	Inverse variance weighted	6.962759503	7	0.432767616
prot-a-1541	outcome	MR Egger	7.514901358	13	0.87370663
prot-a-1541	outcome	Inverse variance weighted	8.328668939	14	0.871510024
prot-a-1542	outcome	MR Egger	10.41650777	12	0.579470581
prot-a-1542	outcome	Inverse variance weighted	11.04362185	13	0.607163158
prot-a-1543	outcome	MR Egger	11.66675258	14	0.633045489
prot-a-1543	outcome	Inverse variance weighted	11.87866447	15	0.688189064
prot-a-1544	outcome	MR Egger	24.97321414	11	0.009199341
prot-a-1544	outcome	Inverse variance weighted	25.05083906	12	0.014583793
prot-a-1545	outcome	MR Egger	5.46124068	9	0.79239151
prot-a-1545	outcome	Inverse variance weighted	6.607065131	10	0.761946317
prot-a-1546	outcome	MR Egger	6.366685439	10	0.783572831
prot-a-1546	outcome	Inverse variance weighted	7.021919723	11	0.797305628
prot-a-1547	outcome	MR Egger	1.180417471	3	0.75770474
prot-a-1547	outcome	Inverse variance weighted	2.382382647	4	0.665813322
prot-a-1886	outcome	MR Egger	16.17540529	11	0.134742935
prot-a-1886	outcome	Inverse variance weighted	16.54074882	12	0.167704453
prot-a-2337	outcome	MR Egger	10.67650472	15	0.775171193
prot-a-2337	outcome	Inverse variance weighted	10.82941563	16	0.819890099
prot-a-2722	outcome	MR Egger	6.668928323	11	0.82522582
prot-a-2722	outcome	Inverse variance weighted	7.547586001	12	0.819411234
prot-a-2982	outcome	MR Egger	19.70583217	12	0.072859289
prot-a-2982	outcome	Inverse variance weighted	19.71169903	13	0.102635815
prot-a-534	outcome	MR Egger	5.911528019	7	0.550117028
prot-a-534	outcome	Inverse variance weighted	5.951786281	8	0.652632658
prot-a-535	outcome	MR Egger	14.13586864	10	0.166883946
prot-a-535	outcome	Inverse variance weighted	14.81251771	11	0.191241864
prot-a-749	outcome	MR Egger	22.37973296	13	0.049750223
prot-a-749	outcome	Inverse variance weighted	27.54024522	14	0.016363537
prot-b-14	outcome	MR Egger	3.985764364	5	0.551467358
prot-b-14	outcome	Inverse variance weighted	4.086427608	6	0.664981512
prot-b-21	outcome	MR Egger	5.649773187	5	0.341802007
prot-b-21	outcome	Inverse variance weighted	5.679762332	6	0.460001583
prot-b-23	outcome	Inverse variance weighted	0.769825126	1	0.380271156
prot-b-2	outcome	MR Egger	17.61668026	13	0.17262356
prot-b-2	outcome	Inverse variance weighted	17.66753668	14	0.222344874
prot-b-38	outcome	MR Egger	0.509752638	4	0.97254464
prot-b-38	outcome	Inverse variance weighted	0.813801631	5	0.976144692
prot-c-2630_12_2	outcome	MR Egger	0.526333732	4	0.970887272
prot-c-2630_12_2	outcome	Inverse variance weighted	1.54630919	5	0.907664672
prot-c-2631_50_2	outcome	Inverse variance weighted	0.042677957	1	0.836332851
prot-c-2632_5_2	outcome	MR Egger	7.970901782	3	0.046616922
prot-c-2632_5_2	outcome	Inverse variance weighted	8.559395678	4	0.07310716
prot-c-2633_52_2	outcome	MR Egger	8.344431877	2	0.015418057
prot-c-2633_52_2	outcome	Inverse variance weighted	10.87064272	3	0.012446324
prot-c-2634_2_2	outcome	Inverse variance weighted	0.004614505	1	0.945841237
prot-c-2773_50_2	outcome	MR Egger	0.855013049	1	0.355138028
prot-c-2773_50_2	outcome	Inverse variance weighted	1.228939943	2	0.540927526
prot-c-2774_10_3	outcome	MR Egger	3.426989532	2	0.180234812
prot-c-2774_10_3	outcome	Inverse variance weighted	4.027486345	3	0.258511357
prot-c-2775_54_2	outcome	Inverse variance weighted	0.251190795	1	0.616237847
prot-c-2829_19_2	outcome	Inverse variance weighted	0.194248658	1	0.659403773
prot-c-2991_9_2	outcome	MR Egger	1.537531723	1	0.214985577
prot-c-2991_9_2	outcome	Inverse variance weighted	1.875083062	2	0.391589363
prot-c-2992_59_2	outcome	MR Egger	9.749393541	3	0.020821022
prot-c-2992_59_2	outcome	Inverse variance weighted	9.81091169	4	0.043736197
prot-c-2993_1_2	outcome	Inverse variance weighted	0.300664721	1	0.583466
prot-c-2994_71_2	outcome	MR Egger	0.661390227	1	0.41606957
prot-c-2994_71_2	outcome	Inverse variance weighted	0.685585917	2	0.709785151
prot-c-3035_80_2	outcome	MR Egger	1.932040326	2	0.380594733
prot-c-3035_80_2	outcome	Inverse variance weighted	2.040789014	3	0.563984098
prot-c-3037_62_1	outcome	Inverse variance weighted	4.776983248	1	0.028842606
prot-c-3070_1_2	outcome	MR Egger	5.382073406	2	0.067810603
prot-c-3070_1_2	outcome	Inverse variance weighted	5.386677404	3	0.145575879
prot-c-3073_51_2	outcome	MR Egger	0.914278748	1	0.338981684
prot-c-3073_51_2	outcome	Inverse variance weighted	2.121593117	2	0.346179948
prot-c-3151_6_1	outcome	Inverse variance weighted	0.002723729	1	0.958377817
prot-c-3376_49_2	outcome	Inverse variance weighted	3.101520262	1	0.078219218
prot-c-3445_53_2	outcome	Inverse variance weighted	0.313122648	1	0.575770295
prot-c-3446_7_2	outcome	MR Egger	0.095454995	2	0.953393554
prot-c-3446_7_2	outcome	Inverse variance weighted	0.398830739	3	0.940483931
prot-c-3447_64_2	outcome	MR Egger	1.189515431	1	0.275427321
prot-c-3447_64_2	outcome	Inverse variance weighted	4.406976096	2	0.110417345
prot-c-3499_77_2	outcome	Inverse variance weighted	3.90E-06	1	0.998425106
prot-c-3741_4_3	outcome	MR Egger	0.048669449	2	0.975958978
prot-c-3741_4_3	outcome	Inverse variance weighted	0.076253012	3	0.994526173
prot-c-3814_63_1	outcome	MR Egger	0.314088021	2	0.854666444
prot-c-3814_63_1	outcome	Inverse variance weighted	1.093087876	3	0.778742955
prot-c-3815_14_1	outcome	MR Egger	0.056723139	2	0.972036845
prot-c-3815_14_1	outcome	Inverse variance weighted	0.320912463	3	0.956048605
prot-c-4137_57_2	outcome	Inverse variance weighted	0.008157989	1	0.928031665
prot-c-4138_25_2	outcome	Inverse variance weighted	0.086405577	1	0.768797443
prot-c-4139_71_2	outcome	MR Egger	1.777012698	1	0.182516578
prot-c-4139_71_2	outcome	Inverse variance weighted	1.797667663	2	0.407044065
prot-c-4234_8_2	outcome	MR Egger	1.10551352	2	0.575361488
prot-c-4234_8_2	outcome	Inverse variance weighted	6.930093361	3	0.074159629
prot-c-4490_65_2	outcome	Inverse variance weighted	5.998208429	1	0.014320413
prot-c-4491_4_2	outcome	Inverse variance weighted	2.381278868	1	0.122796984
prot-c-4493_92_1	outcome	MR Egger	1.549752808	2	0.460760726
prot-c-4493_92_1	outcome	Inverse variance weighted	1.59457104	3	0.660621426
prot-c-4494_63_2	outcome	MR Egger	5.743459585	2	0.056600934
prot-c-4494_63_2	outcome	Inverse variance weighted	5.781211621	3	0.122753742
prot-c-4556_10_2	outcome	MR Egger	4.676668284	4	0.322109986
prot-c-4556_10_2	outcome	Inverse variance weighted	4.678288711	5	0.456388924
prot-c-4717_55_2	outcome	MR Egger	0.165819343	2	0.920434285
prot-c-4717_55_2	outcome	Inverse variance weighted	0.512275617	3	0.916186353
prot-c-4851_25_1	outcome	MR Egger	1.652774847	1	0.19858168
prot-c-4851_25_1	outcome	Inverse variance weighted	4.996526989	2	0.082227663
prot-c-5084_154_3	outcome	Inverse variance weighted	2.295530263	1	0.129746893
prot-c-5085_18_3	outcome	Inverse variance weighted	0.035181034	1	0.851216819
prot-c-5087_5_3	outcome	Inverse variance weighted	1.592977057	1	0.206901311
prot-c-5088_175_3	outcome	MR Egger	2.087637962	2	0.35210742
prot-c-5088_175_3	outcome	Inverse variance weighted	2.087901296	3	0.554364289
prot-c-5089_11_3	outcome	Inverse variance weighted	0.381017756	1	0.537059053
prot-c-5468_67_3	outcome	MR Egger	2.580443436	2	0.275209757
prot-c-5468_67_3	outcome	Inverse variance weighted	3.938564904	3	0.268174883
