# Supplementary material for: Exploring causal associations between interleukins, their receptors, and acute respiratory distress syndrome: a bidirectional-Mendelian Randomization study
Source: Front Genet. 2024 Nov 21;15:1447661. doi: 10.3389/fgene.2024.1447661 (PMC11617530; doi:10.3389/fgene.2024.1447661)
Supplement: Supplementary file 2 [file DataSheet6.csv]

SNP	effect_allele.exposure	other_allele.exposure	beta.exposure	beta.outcome	eaf.exposure	eaf.outcome	id.outcome	chr	pos	se.outcome	samplesize.outcome	pval.outcome	outcome	se.exposure	pval.exposure	id.exposure
rs557721375	T	A	3.9032	-0.127	0.0083	0.01784	prot-a-1507	6	116988559	0.1044	3301	0.223872	Interleukin-22 || id:prot-a-1507	0.8172	1.78E-06	finn-b-J10_ARDS
rs57896726	A	G	0.767	0.0194	0.1496	0.11996	prot-a-1507	4	41290005	0.0387	3301	0.616595	Interleukin-22 || id:prot-a-1507	0.1648	3.27E-06	finn-b-J10_ARDS
rs61697489	C	T	0.5499	0.0266	0.4815	0.44269	prot-a-1507	5	78980680	0.0263	3301	0.316228	Interleukin-22 || id:prot-a-1507	0.1131	1.15E-06	finn-b-J10_ARDS
rs72691696	T	C	1.5519	-0.0863	0.03704	0.01838	prot-a-1507	1	166598682	0.1003	3301	0.389045	Interleukin-22 || id:prot-a-1507	0.3366	4.02E-06	finn-b-J10_ARDS
rs9407902	A	G	0.5366	0.0211	0.4762	0.50192	prot-a-1507	9	18383380	0.0255	3301	0.40738	Interleukin-22 || id:prot-a-1507	0.1124	1.81E-06	finn-b-J10_ARDS
rs557721375	T	A	3.9032	-0.0599	0.0083	0.01784	prot-a-1508	6	116988559	0.1044	3301	0.562341	Interleukin-22 receptor subunit alpha-1 || id:prot-a-1508	0.8172	1.78E-06	finn-b-J10_ARDS
rs57896726	A	G	0.767	0.026	0.1496	0.11996	prot-a-1508	4	41290005	0.0388	3301	0.501187	Interleukin-22 receptor subunit alpha-1 || id:prot-a-1508	0.1648	3.27E-06	finn-b-J10_ARDS
rs61697489	C	T	0.5499	-0.0159	0.4815	0.44269	prot-a-1508	5	78980680	0.0263	3301	0.549541	Interleukin-22 receptor subunit alpha-1 || id:prot-a-1508	0.1131	1.15E-06	finn-b-J10_ARDS
rs72691696	T	C	1.5519	-0.0287	0.03704	0.01838	prot-a-1508	1	166598682	0.1003	3301	0.776247	Interleukin-22 receptor subunit alpha-1 || id:prot-a-1508	0.3366	4.02E-06	finn-b-J10_ARDS
rs9407902	A	G	0.5366	-0.0004	0.4762	0.50192	prot-a-1508	9	18383380	0.0255	3301	0.977237	Interleukin-22 receptor subunit alpha-1 || id:prot-a-1508	0.1124	1.81E-06	finn-b-J10_ARDS
rs557721375	T	A	3.9032	-0.0828	0.0083	0.01784	prot-a-1513	6	116988559	0.1044	3301	0.426581	Interleukin-23 receptor || id:prot-a-1513	0.8172	1.78E-06	finn-b-J10_ARDS
rs57896726	A	G	0.767	0.0594	0.1496	0.11996	prot-a-1513	4	41290005	0.0387	3301	0.125893	Interleukin-23 receptor || id:prot-a-1513	0.1648	3.27E-06	finn-b-J10_ARDS
rs61697489	C	T	0.5499	0.0046	0.4815	0.44269	prot-a-1513	5	78980680	0.0263	3301	0.870964	Interleukin-23 receptor || id:prot-a-1513	0.1131	1.15E-06	finn-b-J10_ARDS
rs72691696	T	C	1.5519	-0.0658	0.03704	0.01838	prot-a-1513	1	166598682	0.1004	3301	0.512861	Interleukin-23 receptor || id:prot-a-1513	0.3366	4.02E-06	finn-b-J10_ARDS
rs9407902	A	G	0.5366	0.0169	0.4762	0.50192	prot-a-1513	9	18383380	0.0255	3301	0.512861	Interleukin-23 receptor || id:prot-a-1513	0.1124	1.81E-06	finn-b-J10_ARDS
rs557721375	T	A	3.9032	0.0328	0.0083	0.01784	prot-a-2722	6	116988559	0.1044	3301	0.758578	Single Ig IL-1-related receptor || id:prot-a-2722	0.8172	1.78E-06	finn-b-J10_ARDS
rs57896726	A	G	0.767	0.0182	0.1496	0.11996	prot-a-2722	4	41290005	0.0388	3301	0.630957	Single Ig IL-1-related receptor || id:prot-a-2722	0.1648	3.27E-06	finn-b-J10_ARDS
rs61697489	C	T	0.5499	-0.0123	0.4815	0.44269	prot-a-2722	5	78980680	0.0263	3301	0.645654	Single Ig IL-1-related receptor || id:prot-a-2722	0.1131	1.15E-06	finn-b-J10_ARDS
rs72691696	T	C	1.5519	0.0851	0.03704	0.01838	prot-a-2722	1	166598682	0.1003	3301	0.398107	Single Ig IL-1-related receptor || id:prot-a-2722	0.3366	4.02E-06	finn-b-J10_ARDS
rs9407902	A	G	0.5366	-0.0086	0.4762	0.50192	prot-a-2722	9	18383380	0.0255	3301	0.74131	Single Ig IL-1-related receptor || id:prot-a-2722	0.1124	1.81E-06	finn-b-J10_ARDS
rs9407902	A	G	0.5366	0.01921	0.4762		prot-c-3376_49_2	9	18383380	0.0444985	988	0.666099	IL-17 RD || id:prot-c-3376_49_2	0.1124	1.81E-06	finn-b-J10_ARDS
rs9407902	A	G	0.5366	0.04433	0.4762		prot-c-5085_18_3	9	18383380	0.0445976	988	0.3205	IL-20 Ra || id:prot-c-5085_18_3	0.1124	1.81E-06	finn-b-J10_ARDS
