# Supplementary material for: Exploring causal associations between interleukins, their receptors, and acute respiratory distress syndrome: a bidirectional-Mendelian Randomization study
Source: Front Genet. 2024 Nov 21;15:1447661. doi: 10.3389/fgene.2024.1447661 (PMC11617530; doi:10.3389/fgene.2024.1447661)
Supplement: Supplementary file 3 [file DataSheet3.csv]

trait	id.exposure	method	nsnp	b	se	pval	lo_ci	up_ci	or	or_lci95	or_uci95	p_threshold	p.adj
Interleukin-16 levels	ebi-a-GCST004430	Inverse variance weighted	3	-0.320099126	0.2166846	0.13960641	-0.744800942	0.104602691	0.726077061	0.474828809	1.110269403	5.00E-08	0.963908166
Interleukin-12p70 levels	ebi-a-GCST004439	Inverse variance weighted	3	0.004366632	0.232726904	0.985030248	-0.451778099	0.460511363	1.00437618	0.636495393	1.584884229	5.00E-08	0.990160614
Interleukin-18 levels	ebi-a-GCST004441	Inverse variance weighted	4	-0.283239027	0.198019013	0.152612924	-0.671356292	0.104878239	0.753339698	0.511015022	1.110575377	5.00E-08	0.963908166
Interleukin-17 levels	ebi-a-GCST004442	Wald ratio	1	-0.846601852	0.758696296	0.264480372	-2.333646593	0.640442889	0.428869822	0.096941595	1.897320996	5.00E-08	0.967818509
Interleukin-13 levels	ebi-a-GCST004443	Wald ratio	1	-0.076545712	0.186019557	0.680711207	-0.441144043	0.28805262	0.92631057	0.643300037	1.333827489	5.00E-08	0.967818509
Interleukin-10 levels	ebi-a-GCST004444	Inverse variance weighted	2	-0.106049009	0.260340532	0.68375294	-0.616316452	0.404218435	0.89938057	0.539929636	1.498131155	5.00E-08	0.967818509
Interleukin-8 levels	ebi-a-GCST004445	Inverse variance weighted	4	0.328162604	0.337609762	0.331041831	-0.333552529	0.989877737	1.388414716	0.716374267	2.690905453	5.00E-06	0.967818509
Interleukin-6 levels	ebi-a-GCST004446	Inverse variance weighted	5	-0.409163344	0.486719682	0.400541226	-1.363133921	0.544807233	0.66420573	0.255857681	1.724275967	5.00E-06	0.967818509
Interleukin-1-receptor antagonist levels	ebi-a-GCST004447	Inverse variance weighted	6	-0.166229505	0.280971164	0.554101872	-0.716932986	0.384473976	0.846851855	0.488247424	1.468841472	5.00E-06	0.967818509
Interleukin-1-beta levels	ebi-a-GCST004448	Inverse variance weighted	4	-0.243385201	0.345191477	0.480764789	-0.919960495	0.433190093	0.78396947	0.398534785	1.542169349	5.00E-06	0.967818509
Interleukin-9 levels	ebi-a-GCST004450	Inverse variance weighted	6	-0.428363068	0.280415113	0.126611048	-0.97797669	0.121250554	0.651574806	0.376071238	1.128907729	5.00E-06	0.963908166
Interleukin-7 levels	ebi-a-GCST004451	Wald ratio	1	-0.095135901	0.24307396	0.695511463	-0.571560863	0.38128906	0.909249358	0.56464342	1.464170778	5.00E-08	0.967818509
Interleukin-5 levels	ebi-a-GCST004452	Wald ratio	1	-0.223216502	0.517807261	0.666409995	-1.238118733	0.791685729	0.799941642	0.289929139	2.207113889	5.00E-08	0.967818509
Interleukin-4 levels	ebi-a-GCST004453	Inverse variance weighted	8	-0.166214763	0.439882979	0.705533618	-1.028385401	0.695955876	0.84686434	0.357583849	2.005625286	5.00E-06	0.967818509
Interleukin-2 receptor antagonist levels	ebi-a-GCST004454	Wald ratio	1	0.063324892	0.251089345	0.800885987	-0.428810225	0.55546001	1.065372915	0.651283515	1.742742479	5.00E-08	0.967818509
Interleukin-2 levels	ebi-a-GCST004455	Inverse variance weighted	9	-0.095280748	0.201126504	0.635688596	-0.489488696	0.298927201	0.909117666	0.612939713	1.348411456	5.00E-06	0.967818509
High IL-1beta levels in gingival crevicular fluid	ebi-a-GCST007542	Wald ratio	1	0.144531987	0.163472165	0.376621608	-0.175873455	0.46493743	1.155498656	0.838724113	1.591914579	5.00E-08	0.967818509
Interleukin-10 receptor B levels	ebi-a-GCST90000472	Wald ratio	1	0.184781686	0.203145887	0.363033012	-0.213384252	0.582947625	1.20295579	0.807845661	1.79131077	5.00E-08	0.967818509
Interleukin-12 subunit B levels	ebi-a-GCST90000473	Wald ratio	1	0.133443785	0.189061999	0.480299936	-0.237117733	0.504005302	1.142757024	0.788898403	1.655338139	5.00E-08	0.967818509
interleukin 15 receptor subunit alpha levels	ebi-a-GCST90000474	Wald ratio	1	-0.350445863	0.208626596	0.093000986	-0.759353991	0.058462265	0.704373965	0.467968641	1.060204978	5.00E-08	0.963908166
interleukin-18 receptor 1 levels	ebi-a-GCST90000475	Wald ratio	1	0.214759885	0.144434793	0.137041605	-0.068332309	0.497852079	1.239564223	0.933950062	1.645183748	5.00E-08	0.963908166
Interleukin-10 levels	ebi-a-GCST90000476	Wald ratio	1	-0.042940608	0.325778207	0.895135104	-0.681465894	0.595584677	0.957968284	0.50587489	1.814091293	5.00E-06	0.967818509
Interleukin-18 levels	ebi-a-GCST90000477	Inverse variance weighted	7	-0.17369669	0.122502494	0.156219	-0.413801579	0.066408199	0.840551806	0.66113212	1.068662855	5.00E-06	0.963908166
Interleukin-6 levels	ebi-a-GCST90000478	Inverse variance weighted	7	0.13505275	0.127716683	0.29031075	-0.115271949	0.385377449	1.14459716	0.891123771	1.47016913	5.00E-06	0.967818509
Interleukin-7 levels	ebi-a-GCST90000479	Inverse variance weighted	7	0.118636596	0.118519653	0.316833236	-0.113661922	0.350935115	1.125960666	0.892559659	1.420395161	5.00E-06	0.967818509
Interleukin-8 levels	ebi-a-GCST90000480	Inverse variance weighted	5	-0.049121649	0.161829584	0.761478855	-0.366307633	0.268064336	0.952065305	0.69328949	1.307431252	5.00E-06	0.967818509
Pro-interleukin-16 levels	ebi-a-GCST90010139	Wald ratio	1	-0.35824085	0.288965914	0.215073819	-0.924614041	0.20813234	0.698904723	0.396684494	1.231376119	5.00E-08	0.967818509
Interleukin-17D levels	ebi-a-GCST90010140	Wald ratio	1	0.270137994	0.27842485	0.331928545	-0.275574712	0.815850701	1.310145231	0.759135713	2.261098373	5.00E-08	0.967818509
Interleukin-18 levels	ebi-a-GCST90010141	Wald ratio	1	-0.150459265	0.291971864	0.606328651	-0.722724117	0.421805588	0.860312775	0.48542809	1.524712074	5.00E-08	0.967818509
Interleukin-1-receptor antagonist levels	ebi-a-GCST90010142	Inverse variance weighted	12	0.007714689	0.080520044	0.923670846	-0.150104597	0.165533975	1.007744524	0.860617954	1.180023053	5.00E-06	0.967818509
Interleukin-1 receptor-like 2 levels	ebi-a-GCST90010143	Inverse variance weighted	2	-0.067869096	0.24049683	0.77778732	-0.539242883	0.403504692	0.93438278	0.583189628	1.497062256	5.00E-08	0.967818509
Interleukin-27 levels	ebi-a-GCST90010144	Inverse variance weighted	2	-0.011153288	0.132084417	0.932706122	-0.270038745	0.247732168	0.988908679	0.763349918	1.281116763	5.00E-08	0.967818509
Interleukin-4 receptor subunit alpha levels	ebi-a-GCST90010145	Wald ratio	1	0.136057253	0.341518117	0.690343052	-0.533318257	0.805432762	1.145747489	0.586655064	2.237664665	5.00E-08	0.967818509
Interleukin-6 levels	ebi-a-GCST90010146	Inverse variance weighted	12	0.02188012	0.051287394	0.669657672	-0.078643173	0.122403412	1.022121245	0.924369705	1.130209951	5.00E-06	0.967818509
Interleukin-17 receptor A levels	ebi-a-GCST90010224	Inverse variance weighted	3	0.059125898	0.162707567	0.71631543	-0.259780933	0.378032729	1.060908798	0.771220516	1.459410707	5.00E-08	0.967818509
Interleukin-18-binding protein levels	ebi-a-GCST90010225	Inverse variance weighted	4	0.005836349	0.147051412	0.968340934	-0.282384418	0.294057116	1.005853413	0.753983784	1.341860543	5.00E-06	0.97848063
Interleukin-1 receptor type 1 levels	ebi-a-GCST90010226	Inverse variance weighted	10	-0.033735357	0.111451617	0.762125663	-0.252180525	0.184709812	0.966827335	0.777104438	1.202869331	5.00E-06	0.967818509
Interleukin-1 receptor type 2 levels	ebi-a-GCST90010227	Wald ratio	1	0.199485504	0.172578021	0.247715972	-0.138767417	0.537738425	1.220774513	0.870430452	1.712130369	5.00E-08	0.967818509
Interleukin-2 receptor subunit alpha levels	ebi-a-GCST90010228	Wald ratio	1	0.045747273	0.181392379	0.800885987	-0.309781789	0.401276336	1.046809821	0.73360702	1.493729983	5.00E-08	0.967818509
Interleukin-6 receptor subunit alpha levels	ebi-a-GCST90010229	Inverse variance weighted	2	-0.107528235	0.083680447	0.198797038	-0.271541911	0.05648544	0.898051165	0.762203338	1.058111208	5.00E-08	0.967818509
Interleukin-8 levels	ebi-a-GCST90011994	Inverse variance weighted	2	-0.47325155	1.502324266	0.752751846	-3.417807111	2.471304012	0.622973343	0.032784248	11.83787352	5.00E-08	0.967818509
Interleukin-1-receptor antagonist levels	ebi-a-GCST90012004	Inverse variance weighted	4	-0.172286737	0.283045994	0.542731175	-0.727056884	0.38248341	0.841737781	0.483329393	1.465920555	5.00E-08	0.967818509
Interleukin-6 levels	ebi-a-GCST90012005	Inverse variance weighted	2	-0.88472632	0.636922683	0.164813313	-2.133094779	0.363642139	0.41282714	0.118470087	1.438559318	5.00E-08	0.963908166
Interleukin-27 levels	ebi-a-GCST90012017	Inverse variance weighted	11	0.075570469	0.27509924	0.783544755	-0.463624041	0.614764979	1.078499226	0.628999988	1.849221942	5.00E-08	0.967818509
Interleukin-18 levels	ebi-a-GCST90012024	Inverse variance weighted	7	-0.217707478	0.262862297	0.407546637	-0.73291758	0.297502624	0.8043607	0.480505031	1.346491908	5.00E-08	0.967818509
Interleukin-6 receptor subunit alpha levels	ebi-a-GCST90012025	Inverse variance weighted	6	-0.063997529	0.19077258	0.737274322	-0.437911784	0.309916727	0.938007318	0.645382713	1.363311583	5.00E-08	0.967818509
Pro-interleukin-16 levels	ebi-a-GCST90012049	Inverse variance weighted	5	-0.073202259	0.209499454	0.726777746	-0.483821189	0.33741667	0.929412829	0.616423415	1.401322831	5.00E-08	0.967818509
Interleukin-10	prot-a-1464	Wald ratio	1	0.051704379	0.594584883	0.930704273	-1.113681992	1.21709075	1.053064389	0.328347759	3.377347877	5.00E-08	0.967818509
Interleukin-10 receptor subunit beta	prot-a-1465	Wald ratio	1	0.050463232	0.580312061	0.930704273	-1.086948407	1.187874871	1.051758191	0.337244056	3.280103154	5.00E-08	0.967818509
Interleukin-11	prot-a-1466	Inverse variance weighted	12	-0.052541166	0.185051177	0.77646574	-0.415241473	0.31015914	0.948815261	0.660180846	1.363642107	5.00E-06	0.967818509
Interleukin-11 receptor subunit alpha	prot-a-1467	Wald ratio	1	-0.426730503	0.301261599	0.156635527	-1.017203238	0.163742231	0.652639413	0.36160485	1.177910647	5.00E-08	0.963908166
Interleukin-12	prot-a-1468	Wald ratio	1	-0.222774411	0.528045791	0.673109219	-1.257744162	0.81219534	0.800295367	0.284294626	2.25284833	5.00E-08	0.967818509
Interleukin-12	prot-a-1469	Inverse variance weighted	9	-0.004023647	0.340506563	0.990571896	-0.671416511	0.663369216	0.995984437	0.51098425	1.941322062	5.00E-06	0.990571896
Interleukin-12	prot-a-1470	Inverse variance weighted	11	0.00993331	0.234612873	0.966228334	-0.449907922	0.469774542	1.009982809	0.637686866	1.599633503	5.00E-06	0.97848063
Interleukin-23	prot-a-1471	Inverse variance weighted	2	0.027646086	0.244288691	0.909895991	-0.451159748	0.50645192	1.028031785	0.636889092	1.659393079	5.00E-08	0.967818509
Interleukin-23	prot-a-1472	Inverse variance weighted	10	-0.033144437	0.231390334	0.886100348	-0.486669492	0.420380618	0.967398821	0.614670153	1.522540952	5.00E-06	0.967818509
Interleukin-12 receptor subunit beta-1	prot-a-1473	Wald ratio	1	0.038668102	0.444671602	0.930704273	-0.832888237	0.910224441	1.039425443	0.43479169	2.484880181	5.00E-08	0.967818509
Interleukin-12 receptor subunit beta-2	prot-a-1474	Inverse variance weighted	2	-0.038473017	0.30425872	0.899377021	-0.634820109	0.557874075	0.962257669	0.530030827	1.746954655	5.00E-08	0.967818509
Interleukin-13	prot-a-1475	Inverse variance weighted	12	0.232604828	0.230478093	0.312865545	-0.219132235	0.684341891	1.26188272	0.803215498	1.982466726	5.00E-06	0.967818509
Interleukin-13 receptor subunit alpha-1	prot-a-1476	Inverse variance weighted	2	0.46681994	0.310680282	0.132949076	-0.142113412	1.075753293	1.594914198	0.867522863	2.932200875	5.00E-08	0.963908166
Interleukin-15 receptor subunit alpha	prot-a-1477	Wald ratio	1	-0.230895652	0.65963327	0.726311384	-1.523776862	1.061985558	0.793822295	0.2178874	2.892107739	5.00E-08	0.967818509
Interleukin-15 receptor subunit alpha	prot-a-1478	Wald ratio	1	0.246363444	0.300260409	0.41193155	-0.342146958	0.834873846	1.279364466	0.710243821	2.304523305	5.00E-08	0.967818509
Interleukin-16	prot-a-1479	Inverse variance weighted	2	-0.128755196	0.159019489	0.418123045	-0.440433395	0.182923003	0.879189168	0.64375736	1.200721952	5.00E-08	0.967818509
Interleukin-17A	prot-a-1480	Inverse variance weighted	16	0.030630804	0.190467431	0.872235868	-0.34268536	0.403946968	1.031104754	0.709861527	1.497724518	5.00E-06	0.967818509
Interleukin-17A	prot-a-1481	Inverse variance weighted	13	-0.126418235	0.166791363	0.448485506	-0.453329306	0.200492837	0.881246202	0.635508823	1.222004858	5.00E-06	0.967818509
Interleukin-17A	prot-a-1482	Wald ratio	1	-0.097379925	1.153410289	0.932716283	-2.35806409	2.163304241	0.907211269	0.094603189	8.699836574	5.00E-08	0.967818509
Interleukin-17C	prot-a-1483	Inverse variance weighted	11	0.259462107	0.18014177	0.149776393	-0.093615761	0.612539975	1.296232665	0.910632595	1.845111991	5.00E-06	0.963908166
Interleukin-17D	prot-a-1484	Inverse variance weighted	12	-0.241322417	0.172133466	0.160930343	-0.57870401	0.096059176	0.785588298	0.56062446	1.100824204	5.00E-06	0.963908166
Interleukin-17F	prot-a-1485	Inverse variance weighted	16	-0.092780563	0.170342413	0.585979853	-0.426651692	0.241090567	0.911393472	0.65269085	1.272636289	5.00E-06	0.967818509
Interleukin-17 receptor A	prot-a-1486	Inverse variance weighted	3	0.033527484	0.080734843	0.677937679	-0.124712807	0.191767775	1.034095864	0.882750385	1.21138917	5.00E-08	0.967818509
Interleukin-17 receptor B	prot-a-1487	Inverse variance weighted	2	0.080285465	0.197349566	0.684141258	-0.306519684	0.467090614	1.083596352	0.736004031	1.595345957	5.00E-08	0.967818509
Interleukin-17 receptor C	prot-a-1488	Wald ratio	1	-0.703436258	0.424998471	0.097894056	-1.536433262	0.129560746	0.494881837	0.215147108	1.138328258	5.00E-08	0.963908166
Interleukin-17 receptor D	prot-a-1489	Inverse variance weighted	21	-0.150825432	0.145990282	0.301547899	-0.436966385	0.135315521	0.859997813	0.645993146	1.144897966	5.00E-06	0.967818509
Interleukin-18-binding protein	prot-a-1490	Inverse variance weighted	11	-0.067727004	0.232968092	0.771270332	-0.524344465	0.388890456	0.934515558	0.591943277	1.475342928	5.00E-06	0.967818509
Interleukin-18 receptor 1	prot-a-1491	Wald ratio	1	0.230921345	0.147559325	0.117597208	-0.058294931	0.520137621	1.259760149	0.943371677	1.682259148	5.00E-08	0.963908166
Interleukin-18 receptor 1	prot-a-1492	Inverse variance weighted	2	0.209816972	0.137491305	0.127000371	-0.059665985	0.479299929	1.233452283	0.942079149	1.614943432	5.00E-08	0.963908166
Interleukin-19	prot-a-1493	Wald ratio	1	0.046493282	0.102782941	0.651020932	-0.154961282	0.247947847	1.047591042	0.856448337	1.281393102	5.00E-08	0.967818509
Interleukin-1 alpha	prot-a-1494	Inverse variance weighted	14	0.106333206	0.182109796	0.559290196	-0.250601995	0.463268407	1.112192404	0.77833209	1.589259853	5.00E-06	0.967818509
Interleukin-1 beta	prot-a-1495	Wald ratio	1	-0.206721093	0.550150666	0.707100086	-1.285016398	0.871574212	0.813246438	0.276646047	2.390671315	5.00E-08	0.967818509
Interleukin-1 receptor type 1	prot-a-1496	Wald ratio	1	-0.192690094	0.606534137	0.750719767	-1.381497001	0.996116814	0.824737526	0.251202221	2.707746702	5.00E-08	0.967818509
Interleukin-1 receptor type 2	prot-a-1497	Inverse variance weighted	2	0.353056581	0.233371306	0.130316894	-0.10435118	0.810464342	1.423411679	0.900908861	2.248952026	5.00E-08	0.963908166
Interleukin-1 receptor type 2	prot-a-1498	Wald ratio	1	-0.068717791	0.501438139	0.890998061	-1.051536544	0.914100961	0.93359011	0.349400467	2.494531563	5.00E-08	0.967818509
Interleukin-1 Receptor accessory protein	prot-a-1499	Inverse variance weighted	2	-0.055398073	0.095888542	0.563443705	-0.243339615	0.132543469	0.946108453	0.784005209	1.141728644	5.00E-08	0.967818509
Interleukin-1 Receptor accessory protein	prot-a-1500	Inverse variance weighted	2	-0.05379491	0.093937045	0.566868281	-0.237911518	0.130321698	0.947626435	0.788272436	1.139194801	5.00E-08	0.967818509
X-linked interleukin-1 receptor accessory protein-like 2	prot-a-1501	Inverse variance weighted	12	0.114197982	0.223052689	0.608666683	-0.322985289	0.551381253	1.120974036	0.723984504	1.735648734	5.00E-06	0.967818509
Interleukin-1 receptor-like 1	prot-a-1502	Inverse variance weighted	5	0.056243315	0.084854005	0.507442949	-0.110070535	0.222557166	1.057855045	0.89577095	1.249267233	5.00E-08	0.967818509
Interleukin-1 receptor-like 2	prot-a-1503	Inverse variance weighted	2	0.360385893	0.275109262	0.190204739	-0.178828261	0.899600048	1.433882633	0.836249504	2.458619584	5.00E-08	0.967818509
Interleukin-1 receptor antagonist protein	prot-a-1504	Inverse variance weighted	2	-0.132652677	0.336156429	0.693126366	-0.791519278	0.526213924	0.875769214	0.453155802	1.692512183	5.00E-08	0.967818509
Interleukin-20	prot-a-1505	Inverse variance weighted	5	0.239966603	0.291616375	0.410573662	-0.331601492	0.811534698	1.271206695	0.717773305	2.251360495	5.00E-06	0.967818509
Interleukin-21	prot-a-1506	Inverse variance weighted	3	-0.265456306	0.230918906	0.250323056	-0.718057362	0.18714475	0.766855949	0.487698759	1.205801812	5.00E-08	0.967818509
IL-17 RD	prot-c-3376_49_2	Wald ratio	1	-0.397824607	0.144355973	0.005853835	-0.680762315	-0.114886899	0.671779843	0.506230938	0.891466964	5.00E-08	0.963908166
Interleukin-22 receptor subunit alpha-1	prot-a-1508	Inverse variance weighted	17	0.374749161	0.152690925	0.014115961	0.075474949	0.674023374	1.454626492	1.078396212	1.962115787	5.00E-06	0.963908166
Interleukin-22 receptor subunit alpha-1	prot-a-1509	Inverse variance weighted	11	0.230758606	0.222463991	0.299602961	-0.205270817	0.666788028	1.259555153	0.814426726	1.947970435	5.00E-06	0.967818509
Interleukin-22 receptor subunit alpha-2	prot-a-1510	Wald ratio	1	0.505589986	0.531799053	0.341748451	-0.536736157	1.54791613	1.657963408	0.584653358	4.701662313	5.00E-08	0.967818509
Interleukin-22 receptor subunit alpha-2	prot-a-1511	Wald ratio	1	-0.164607388	0.583007916	0.77768159	-1.307302902	0.978088127	0.848226663	0.27054877	2.659367006	5.00E-08	0.967818509
Interleukin-2	prot-a-1512	Wald ratio	1	-0.113478664	0.551202845	0.836888868	-1.19383624	0.966878912	0.892723243	0.303056434	2.629724036	5.00E-08	0.967818509
IL-20 Ra	prot-c-5085_18_3	Inverse variance weighted	2	-0.632556494	0.263477881	0.016359479	-1.148973141	-0.116139846	0.531231972	0.316962078	0.890350702	5.00E-06	0.963908166
Interleukin-24	prot-a-1514	Inverse variance weighted	14	0.088889849	0.203301218	0.661942923	-0.309580538	0.487360236	1.092960259	0.733754674	1.628012973	5.00E-06	0.967818509
Interleukin-25	prot-a-1515	Wald ratio	1	-0.131799878	0.116002318	0.255879927	-0.359164422	0.095564666	0.876516388	0.698259533	1.100279971	5.00E-08	0.967818509
Interleukin-27	prot-a-1516	Wald ratio	1	-0.432227197	0.439619127	0.325516098	-1.293880685	0.429426291	0.649061895	0.274204614	1.536375838	5.00E-08	0.967818509
Interleukin-27 receptor subunit alpha	prot-a-1517	Inverse variance weighted	2	0.045957734	0.095659613	0.630921773	-0.141535108	0.233450576	1.047030156	0.8680247	1.262950406	5.00E-08	0.967818509
Interleukin-2 receptor subunit alpha	prot-a-1518	Inverse variance weighted	8	0.043465215	0.224194329	0.846275368	-0.395955669	0.482886099	1.044423663	0.673036531	1.62074529	5.00E-06	0.967818509
Interleukin-2 receptor subunit beta	prot-a-1519	Wald ratio	1	0.384904956	0.541114053	0.476886295	-0.675678588	1.4454885	1.46947465	0.50881103	4.243924792	5.00E-08	0.967818509
Interleukin-31	prot-a-1521	Wald ratio	1	0.112568086	0.176131714	0.522749359	-0.232650074	0.457786245	1.119148452	0.792430818	1.580571112	5.00E-08	0.967818509
Interleukin-31 receptor subunit alpha	prot-a-1522	Inverse variance weighted	13	-0.312703621	0.171771605	0.06868873	-0.649375966	0.023968724	0.731466672	0.522371653	1.024258283	5.00E-06	0.963908166
Interleukin-32	prot-a-1523	Inverse variance weighted	13	-0.034240631	0.207304547	0.868809648	-0.440557543	0.37207628	0.966338945	0.643677443	1.45074364	5.00E-06	0.967818509
Interleukin-34	prot-a-1524	Wald ratio	1	-0.142781106	0.45461924	0.75346981	-1.033834816	0.748272604	0.866943817	0.355640526	2.113346275	5.00E-08	0.967818509
Interleukin-3	prot-a-1525	Wald ratio	1	-0.913449367	0.699500974	0.191600645	-2.284471276	0.457572541	0.401138162	0.101827887	1.580233374	5.00E-08	0.967818509
Interleukin-36 alpha	prot-a-1526	Wald ratio	1	0.150639129	0.235700268	0.522749359	-0.311333397	0.612611655	1.162577042	0.732469632	1.845244253	5.00E-08	0.967818509
Interleukin-36 beta	prot-a-1527	Inverse variance weighted	16	-0.125045101	0.166056314	0.45143292	-0.450515476	0.200425275	0.882457102	0.637299554	1.221922301	5.00E-06	0.967818509
Interleukin-36 gamma	prot-a-1528	Inverse variance weighted	10	0.045117708	0.226270392	0.841951963	-0.398372261	0.488607677	1.046150993	0.671412041	1.63004509	5.00E-06	0.967818509
Interleukin-37	prot-a-1529	Inverse variance weighted	11	0.161474954	0.200665277	0.420993952	-0.231828988	0.554778897	1.175243023	0.793081738	1.741555878	5.00E-06	0.967818509
Interleukin-3 receptor subunit alpha	prot-a-1530	Inverse variance weighted	2	0.08031318	0.488753327	0.869477251	-0.87764334	1.038269701	1.083626385	0.415761567	2.824325857	5.00E-08	0.967818509
Interleukin-3 receptor subunit alpha	prot-a-1531	Wald ratio	1	0.590294707	0.749656652	0.431035992	-0.879032332	2.059621745	1.804520141	0.415184478	7.843002597	5.00E-08	0.967818509
Interleukin-4	prot-a-1532	Inverse variance weighted	17	-0.087079816	0.192281695	0.650637842	-0.463951939	0.289792306	0.916603933	0.628793774	1.336149949	5.00E-06	0.967818509
Interleukin-4 receptor subunit alpha	prot-a-1533	Inverse variance weighted	9	0.096864168	0.210978689	0.646149246	-0.316654062	0.510382398	1.101710716	0.728582756	1.665928121	5.00E-06	0.967818509
Interleukin-5	prot-a-1534	Inverse variance weighted	10	0.026709798	0.20462065	0.896144551	-0.374346675	0.427766272	1.027069702	0.687738448	1.53382754	5.00E-06	0.967818509
Interleukin-5	prot-a-1535	Inverse variance weighted	2	0.14967019	0.517203855	0.772288026	-0.864049365	1.163389746	1.161451122	0.421452009	3.200764688	5.00E-08	0.967818509
Interleukin-5 receptor subunit alpha	prot-a-1536	Inverse variance weighted	2	0.105629772	0.431403936	0.806571647	-0.739921942	0.951181487	1.111410325	0.47715116	2.588766446	5.00E-08	0.967818509
Interleukin-5 receptor subunit alpha	prot-a-1537	Inverse variance weighted	3	-0.046805064	0.234443862	0.841759834	-0.506315033	0.412704904	0.954273401	0.602712467	1.510899101	5.00E-08	0.967818509
Interleukin-6	prot-a-1538	Inverse variance weighted	12	-0.039664706	0.185159669	0.830376337	-0.402577658	0.323248246	0.96111164	0.668594415	1.381608287	5.00E-06	0.967818509
Interleukin-6	prot-a-1539	Inverse variance weighted	2	0.37877655	0.618027594	0.539955904	-0.832557533	1.590110634	1.460496652	0.434935501	4.904291478	5.00E-08	0.967818509
Interleukin-6 receptor subunit alpha	prot-a-1540	Inverse variance weighted	2	-0.055590966	0.170437295	0.744298254	-0.389648065	0.278466133	0.945925973	0.677295197	1.321101863	5.00E-08	0.967818509
Interleukin-6 receptor subunit alpha	prot-a-1541	Inverse variance weighted	2	-0.053136718	0.17184893	0.75716484	-0.389960621	0.283687185	0.948250361	0.677083537	1.328017442	5.00E-08	0.967818509
Interleukin-6 receptor subunit beta	prot-a-1542	Inverse variance weighted	4	0.066149242	0.276069943	0.810632268	-0.474947847	0.60724633	1.068386153	0.62191749	1.83537043	5.00E-08	0.967818509
Interleukin-7	prot-a-1543	Wald ratio	1	0.516924078	0.615450108	0.400957595	-0.689358134	1.723206291	1.676861813	0.501898117	5.602462822	5.00E-08	0.967818509
Interleukin-7 receptor subunit alpha	prot-a-1544	Inverse variance weighted	2	0.023743634	0.224973129	0.915947439	-0.4172037	0.464690967	1.024027758	0.658886691	1.59152228	5.00E-08	0.967818509
Interleukin-9	prot-a-1545	Inverse variance weighted	11	0.244493754	0.229662851	0.287067461	-0.205645434	0.694632941	1.276974686	0.814121685	2.00297373	5.00E-06	0.967818509
Interleukin-9	prot-a-1546	Inverse variance weighted	12	-0.11013643	0.204190207	0.589623611	-0.510349235	0.290076376	0.895711925	0.600285901	1.336529562	5.00E-06	0.967818509
Interleukin enhancer-binding factor 3	prot-a-1547	Inverse variance weighted	5	0.458671159	0.335366791	0.171415339	-0.198647751	1.115990069	1.581970401	0.819838629	3.052588959	5.00E-06	0.967818509
Microfibril-associated glycoprotein 4	prot-a-1886	Wald ratio	1	0.336486893	0.625008595	0.590320512	-0.888529953	1.561503739	1.400020519	0.41125988	4.765982652	5.00E-08	0.967818509
Neutrophil-activating peptide 2	prot-a-2337	Inverse variance weighted	3	0.342551617	0.287033204	0.232704311	-0.220033463	0.905136696	1.408537056	0.802491944	2.472269849	5.00E-08	0.967818509
Interleukin-22	prot-a-1507	Wald ratio	1	1.28200409	0.561261759	0.022362922	0.181931043	2.382077137	3.603854943	1.199531475	10.82736945	5.00E-08	0.963908166
Toll/interleukin-1 receptor domain-containing adapter protein	prot-a-2982	Inverse variance weighted	2	0.039331905	0.193145546	0.83863586	-0.339233365	0.417897176	1.040115646	0.7123162	1.518764501	5.00E-08	0.967818509
Coiled-coil-helix-coiled-coil-helix domain-containing protein 10, mitochondrial	prot-a-534	Wald ratio	1	-0.015437377	0.137596538	0.910670331	-0.285126592	0.254251838	0.984681169	0.751919062	1.289496507	5.00E-08	0.967818509
Coiled-coil-helix-coiled-coil-helix domain-containing protein 2	prot-a-535	Inverse variance weighted	12	-0.169024639	0.224321014	0.451152845	-0.608693827	0.270644549	0.844488096	0.544061043	1.310809059	5.00E-06	0.967818509
Interleukin-8	prot-a-749	Inverse variance weighted	15	0.044763896	0.21551784	0.835460172	-0.37765107	0.467178862	1.045780918	0.68546964	1.59548675	5.00E-06	0.967818509
interleukin 27	prot-b-14	Inverse variance weighted	2	-0.046267592	0.166132791	0.780630367	-0.371887863	0.279352678	0.954786434	0.689431549	1.322273599	5.00E-08	0.967818509
interleukin 6	prot-b-2	Inverse variance weighted	15	0.042775801	0.082253084	0.603028011	-0.118440244	0.203991846	1.043703871	0.888304895	1.226288154	5.00E-06	0.967818509
interleukin 18	prot-b-21	Inverse variance weighted	3	-0.326394007	0.196890709	0.097369544	-0.712299797	0.059511783	0.721520847	0.490514815	1.061318267	5.00E-08	0.963908166
interleukin 6 receptor	prot-b-23	Inverse variance weighted	2	-0.09321381	0.101434541	0.358118947	-0.29202551	0.10559789	0.910998699	0.746749486	1.111374892	5.00E-08	0.967818509
interleukin 1 receptor like 1	prot-b-38	Inverse variance weighted	3	0.24542039	0.131962155	0.062916858	-0.013225433	0.504066214	1.278158526	0.986861639	1.655438973	5.00E-08	0.963908166
interleukin 16	prot-b-47	Wald ratio	1	-0.296343597	0.222310474	0.182526289	-0.732072125	0.139384931	0.743531909	0.480911448	1.149566519	5.00E-08	0.967818509
IL-12	prot-c-2455_17_4	Wald ratio	1	-0.226984779	0.398234399	0.568692734	-1.007524201	0.553554642	0.796932912	0.36512183	1.739425076	5.00E-06	0.967818509
IL-1 R AcP	prot-c-2630_12_2	Wald ratio	1	-0.062999556	0.08308432	0.44829506	-0.225844822	0.09984571	0.93894389	0.797841899	1.105000414	5.00E-08	0.967818509
IL-10 Rb	prot-c-2631_50_2	Inverse variance weighted	2	0.239442314	0.250265253	0.33869137	-0.251077581	0.729962209	1.27054039	0.777962014	2.07500219	5.00E-06	0.967818509
IL-12 Rb1	prot-c-2632_5_2	Wald ratio	1	-0.159546836	0.110942661	0.150405183	-0.376994451	0.057900779	0.852530038	0.68591988	1.059609855	5.00E-08	0.963908166
IL-13 Ra1	prot-c-2633_52_2	Inverse variance weighted	4	0.284830767	0.45751713	0.533575281	-0.611902808	1.181564341	1.329537007	0.54231796	3.259469138	5.00E-06	0.967818509
IL-2 sRg	prot-c-2634_2_2	Inverse variance weighted	2	-0.267198638	0.23886255	0.263298335	-0.735369237	0.200971961	0.765520995	0.479328441	1.222590491	5.00E-06	0.967818509
IL-1F7	prot-c-2723_9_2	Wald ratio	1	-0.070322465	0.391232693	0.857352072	-0.837138544	0.696493613	0.932093204	0.432947613	2.006704076	5.00E-06	0.967818509
IL-10	prot-c-2773_50_2	Inverse variance weighted	3	0.060329764	0.229657619	0.792786157	-0.38979917	0.510458697	1.062186759	0.677192861	1.666055234	5.00E-06	0.967818509
IL-16	prot-c-2774_10_3	Wald ratio	1	-0.440403871	0.421548483	0.296148297	-1.266638898	0.385831156	0.643776366	0.281777114	1.470836308	5.00E-08	0.967818509
IL-17F	prot-c-2775_54_2	Inverse variance weighted	2	-0.149003405	0.290918491	0.608523182	-0.719203646	0.421196837	0.861566182	0.487140037	1.523784186	5.00E-06	0.967818509
IL-22	prot-c-2778_10_2	Wald ratio	1	-0.038581645	0.444732731	0.9308683	-0.910257798	0.833094508	0.962153146	0.402420467	2.300426426	5.00E-06	0.967818509
IL-27	prot-c-2829_19_2	Inverse variance weighted	2	0.204786884	0.293854602	0.485866205	-0.371168136	0.780741904	1.227263487	0.68992793	2.183091308	5.00E-06	0.967818509
IL-1 sRI	prot-c-2991_9_2	Inverse variance weighted	3	-0.065861716	0.20920211	0.752895756	-0.475897851	0.344174419	0.936260325	0.621326947	1.410824689	5.00E-06	0.967818509
IL-17 sR	prot-c-2992_59_2	Wald ratio	1	0.185009231	0.105715897	0.080107851	-0.022193928	0.39221239	1.203229547	0.978050545	1.480252068	5.00E-08	0.963908166
IL-18 Rb	prot-c-2993_1_2	Wald ratio	1	0.04332159	0.171157396	0.800183474	-0.292146906	0.378790087	1.044273669	0.74665884	1.460516421	5.00E-08	0.967818509
IL-1Rrp2	prot-c-2994_71_2	Wald ratio	1	0.097433353	0.236408103	0.680236448	-0.36592653	0.560793235	1.102337971	0.693553755	1.752061747	5.00E-08	0.967818509
IL-19	prot-c-3035_80_2	Wald ratio	1	-0.211869205	0.33618813	0.528557035	-0.87079794	0.44705953	0.809070513	0.418617385	1.563707384	5.00E-08	0.967818509
IL-1b	prot-c-3037_62_1	Inverse variance weighted	2	0.429589295	0.699726309	0.539255615	-0.941874272	1.801052861	1.536626293	0.389896378	6.056020257	5.00E-06	0.967818509
IL-4 sR	prot-c-3055_54_2	Wald ratio	1	0.222379015	0.380499786	0.558924816	-0.523400565	0.968158595	1.249044695	0.592502276	2.633091406	5.00E-06	0.967818509
IL-2	prot-c-3070_1_2	Inverse variance weighted	4	0.144479779	0.253577766	0.568836981	-0.352532643	0.641492202	1.155438331	0.702905625	1.899312924	5.00E-06	0.967818509
IL-13	prot-c-3072_4_2	Wald ratio	1	0.216364122	0.313931305	0.490692072	-0.398941235	0.831669479	1.241554374	0.671030133	2.297150584	5.00E-06	0.967818509
IL-18 BPa	prot-c-3073_51_2	Inverse variance weighted	3	0.044393268	0.227161558	0.845059488	-0.400843386	0.489629922	1.045393394	0.669754946	1.631712247	5.00E-06	0.967818509
IL-2 sRa	prot-c-3151_6_1	Inverse variance weighted	2	-0.24519008	0.266393205	0.35736029	-0.767320761	0.276940602	0.782555776	0.464255254	1.319088017	5.00E-06	0.967818509
Interleukin-23 receptor	prot-a-1513	Inverse variance weighted	2	0.761694149	0.340367764	0.025230427	0.094573331	1.428814966	2.141901849	1.099189765	4.173750225	5.00E-08	0.963908166
IL-15 Ra	prot-c-3445_53_2	Wald ratio	1	0.202788173	0.250174463	0.417602872	-0.287553775	0.693130121	1.224812992	0.75009623	1.99996588	5.00E-08	0.967818509
IL-18 Ra	prot-c-3446_7_2	Wald ratio	1	0.150021099	0.100116447	0.134012202	-0.046207138	0.346249336	1.161858757	0.954844158	1.413755072	5.00E-08	0.963908166
IL-8	prot-c-3447_64_2	Inverse variance weighted	3	0.24603276	0.273055965	0.367570143	-0.289156932	0.781222452	1.278941471	0.74889467	2.184140642	5.00E-06	0.967818509
IL-17	prot-c-3498_53_2	Wald ratio	1	-0.62687904	0.378976454	0.098099645	-1.36967289	0.115914811	0.534256595	0.254190094	1.122900209	5.00E-06	0.963908166
IL-17B	prot-c-3499_77_2	Inverse variance weighted	2	0.318215373	0.262117426	0.224740706	-0.195534782	0.831965528	1.374672296	0.822394738	2.297830755	5.00E-06	0.967818509
IL-5	prot-c-3741_4_3	Wald ratio	1	-0.02597744	0.180871547	0.885797628	-0.380485672	0.328530792	0.974357071	0.683529357	1.388926007	5.00E-08	0.967818509
IL-11 RA	prot-c-3814_63_1	Wald ratio	1	-0.432182933	0.248258683	0.081708601	-0.918769951	0.054404086	0.649090626	0.399009541	1.055911195	5.00E-08	0.963908166
IL-12 RB2	prot-c-3815_14_1	Wald ratio	1	0.017259464	0.295585125	0.95343731	-0.562087381	0.596606309	1.017409269	0.570017976	1.815945574	5.00E-08	0.973615877
IL-17D	prot-c-4136_40_2	Wald ratio	1	-0.022788876	0.378484051	0.951987643	-0.764617616	0.719039864	0.97746883	0.465511901	2.052461623	5.00E-06	0.973615877
IL-17E	prot-c-4137_57_2	Wald ratio	1	-0.097170425	0.111435213	0.383213665	-0.315583442	0.121242591	0.907401349	0.729363209	1.12889874	5.00E-08	0.967818509
IL-20	prot-c-4138_25_2	Inverse variance weighted	2	0.50587413	0.278303193	0.06910867	-0.039600128	1.051348388	1.658434575	0.961173709	2.861506941	5.00E-06	0.963908166
IL-6 sRa	prot-c-4139_71_2	Wald ratio	1	-0.080099752	0.070865811	0.25834909	-0.218996742	0.058797238	0.923024269	0.803324336	1.060560178	5.00E-08	0.967818509
IL-1 R4	prot-c-4234_8_2	Wald ratio	1	0.080516087	0.114281661	0.481096086	-0.14347597	0.304508143	1.083846282	0.866341618	1.355957901	5.00E-08	0.967818509
IL-3 Ra	prot-c-4490_65_2	Inverse variance weighted	2	0.631904332	0.825214684	0.443827819	-0.985516448	2.249325112	1.881189581	0.373246415	9.481334841	5.00E-06	0.967818509
IL-5 Ra	prot-c-4491_4_2	Wald ratio	1	0.218213628	0.187864334	0.245418711	-0.150000467	0.586427723	1.243852761	0.860707575	1.797555565	5.00E-08	0.967818509
IL-11	prot-c-4493_92_1	Inverse variance weighted	4	0.146924881	0.160934102	0.361268537	-0.168505959	0.462355721	1.158266952	0.844926228	1.587810021	5.00E-06	0.967818509
IL-23	prot-c-4494_63_2	Inverse variance weighted	4	-0.180285734	0.260935092	0.489614709	-0.691718515	0.331147047	0.835031581	0.500714843	1.39256455	5.00E-06	0.967818509
IL-34	prot-c-4556_10_2	Inverse variance weighted	6	0.010167266	0.16193818	0.949937821	-0.307231566	0.327566099	1.010219129	0.735480269	1.387586766	5.00E-06	0.973615877
IL-3	prot-c-4717_55_2	Inverse variance weighted	4	-0.190141058	0.189370535	0.315345421	-0.561307307	0.18102519	0.826842493	0.570462806	1.198445368	5.00E-06	0.967818509
IL-1a	prot-c-4851_25_1	Wald ratio	1	-0.509041591	0.355733454	0.152440674	-1.206279161	0.188195978	0.601071375	0.29930889	1.207070052	5.00E-08	0.963908166
IL-17B R	prot-c-5084_154_3	Wald ratio	1	-0.03345009	0.282422129	0.905718996	-0.586997462	0.520097282	0.967103178	0.555994174	1.682191289	5.00E-08	0.967818509
Single Ig IL-1-related receptor	prot-a-2722	Wald ratio	1	0.197035213	0.099409874	0.04747379	0.002191859	0.391878567	1.217786922	1.002194263	1.479758009	5.00E-08	0.963908166
IL-22BP	prot-c-5087_5_3	Wald ratio	1	0.503701641	0.361116647	0.163062676	-0.204086987	1.21149027	1.654835555	0.81539144	3.358485975	5.00E-08	0.963908166
IL-23 R	prot-c-5088_175_3	Wald ratio	1	0.375097087	0.252677994	0.137679884	-0.12015178	0.870345955	1.455132683	0.88678583	2.387736759	5.00E-08	0.963908166
IL-7 Ra	prot-c-5089_11_3	Wald ratio	1	0.02068371	0.188548729	0.91264766	-0.348871798	0.390239218	1.0208991	0.705483569	1.477334157	5.00E-08	0.967818509
IL-17 RC	prot-c-5468_67_3	Inverse variance weighted	4	0.240349791	0.255635039	0.347111517	-0.260694886	0.741394469	1.2716939	0.770515979	2.09886027	5.00E-06	0.967818509
