# Supplementary material for: Exploring causal associations between interleukins, their receptors, and acute respiratory distress syndrome: a bidirectional-Mendelian Randomization study
Source: Front Genet. 2024 Nov 21;15:1447661. doi: 10.3389/fgene.2024.1447661 (PMC11617530; doi:10.3389/fgene.2024.1447661)
Supplement: Supplementary file 4 [file DataSheet7.csv]

id.exposure	id.outcome	method	nsnp	b	se	pval
finn-b-J10_ARDS	prot-a-1507	MR Egger	5	-0.049644043	0.030294297	0.199799026
finn-b-J10_ARDS	prot-a-1507	Weighted mode	5	-0.034112532	0.02651511	0.267669337
finn-b-J10_ARDS	prot-c-5085_18_3	Wald ratio	1	0.082612747	0.083111442	0.320223025
finn-b-J10_ARDS	prot-a-1507	Simple mode	5	0.03758357	0.039567481	0.395970376
finn-b-J10_ARDS	prot-a-1513	MR Egger	5	-0.029187213	0.030296349	0.406418894
finn-b-J10_ARDS	prot-a-1508	Weighted median	5	-0.014090178	0.022060399	0.523012183
finn-b-J10_ARDS	prot-a-2722	MR Egger	5	0.020556407	0.030294593	0.546078021
finn-b-J10_ARDS	prot-a-1508	Weighted mode	5	-0.015650923	0.026312556	0.583985933
finn-b-J10_ARDS	prot-a-1508	Simple mode	5	-0.017035878	0.030803415	0.60968107
finn-b-J10_ARDS	prot-a-1513	Weighted mode	5	-0.014705412	0.02695749	0.614400957
finn-b-J10_ARDS	prot-a-1508	Inverse variance weighted	5	-0.008804279	0.018544129	0.63494772
finn-b-J10_ARDS	prot-c-3376_49_2	Wald ratio	1	0.035799478	0.082926761	0.665959507
finn-b-J10_ARDS	prot-a-1508	MR Egger	5	-0.014224557	0.030294593	0.670703043
finn-b-J10_ARDS	prot-a-2722	Inverse variance weighted	5	0.005939235	0.018544129	0.74875931
finn-b-J10_ARDS	prot-a-2722	Weighted median	5	0.004998538	0.023561852	0.831993624
finn-b-J10_ARDS	prot-a-1513	Weighted median	5	-0.004898475	0.023732047	0.836472531
finn-b-J10_ARDS	prot-a-1507	Inverse variance weighted	5	-0.003539085	0.018865218	0.851191485
finn-b-J10_ARDS	prot-a-2722	Weighted mode	5	0.004698649	0.028486639	0.876989526
finn-b-J10_ARDS	prot-a-1513	Inverse variance weighted	5	0.002832549	0.018539203	0.878566276
finn-b-J10_ARDS	prot-a-1513	Simple mode	5	-0.005578931	0.034546809	0.879536789
finn-b-J10_ARDS	prot-a-2722	Simple mode	5	-0.003904099	0.028043851	0.896008886
finn-b-J10_ARDS	prot-a-1507	Weighted median	5	0.001662331	0.024252838	0.945354434
