# Supplementary material for: Exploring causal associations between interleukins, their receptors, and acute respiratory distress syndrome: a bidirectional-Mendelian Randomization study
Source: Front Genet. 2024 Nov 21;15:1447661. doi: 10.3389/fgene.2024.1447661 (PMC11617530; doi:10.3389/fgene.2024.1447661)
Supplement: Supplementary file 5 [file DataSheet5.csv]

id.exposure	outcome	egger_intercept	se	pval
ebi-a-GCST004430	outcome	0.017191775	0.074407247	0.82307572
ebi-a-GCST004439	outcome	-0.031200804	0.067703421	0.657178901
ebi-a-GCST004441	outcome	-0.023695157	0.067489333	0.731141765
ebi-a-GCST004442	outcome	-0.117800337	0.087231417	0.213833213
ebi-a-GCST004443	outcome	-0.057402828	0.073695043	0.461539943
ebi-a-GCST004444	outcome	0.073200767	0.05782481	0.241165458
ebi-a-GCST004445	outcome	-0.079932698	0.121832875	0.57916013
ebi-a-GCST004446	outcome	-0.081856338	0.15267338	0.629057967
ebi-a-GCST004447	outcome	-0.038231443	0.129144329	0.781935207
ebi-a-GCST004448	outcome	-0.011749205	0.233543952	0.964449128
ebi-a-GCST004450	outcome	-0.143500299	0.150560629	0.394508409
ebi-a-GCST004451	outcome	0.114734671	0.111543536	0.333756182
ebi-a-GCST004452	outcome	-0.020915741	0.117718328	0.87029701
ebi-a-GCST004453	outcome	0.073897141	0.155752339	0.651951776
ebi-a-GCST004454	outcome	-0.076672679	0.089256707	0.43876435
ebi-a-GCST004455	outcome	0.087827782	0.068030822	0.237701301
ebi-a-GCST007542	outcome
ebi-a-GCST90000472	outcome	-0.083024186	0.173834844	0.657859063
ebi-a-GCST90000473	outcome	-0.136871516	0.090149062	0.167424016
ebi-a-GCST90000474	outcome	-0.129814571	0.160257554	0.448844575
ebi-a-GCST90000475	outcome	0.089099473	0.092419652	0.360195815
ebi-a-GCST90000477	outcome	-0.165536838	0.152838202	0.328214077
ebi-a-GCST90000478	outcome	0.095740274	0.084615171	0.309184015
ebi-a-GCST90000479	outcome	0.21917005	0.115646233	0.116582742
ebi-a-GCST90000480	outcome	0.001090805	0.146188426	0.994514978
ebi-a-GCST90010139	outcome	0.182321829	0.092888018	0.0852863
ebi-a-GCST90010140	outcome	-0.040007181	0.078457521	0.625786416
ebi-a-GCST90010141	outcome	-0.050133652	0.080489903	0.55071714
ebi-a-GCST90010142	outcome	-0.067252961	0.070336936	0.361537812
ebi-a-GCST90010143	outcome	0.004421998	0.071886369	0.951819647
ebi-a-GCST90010144	outcome	-0.015880968	0.065815782	0.81473463
ebi-a-GCST90010145	outcome	0.003231661	0.073653092	0.966228006
ebi-a-GCST90010146	outcome	0.030480606	0.05097832	0.563193038
ebi-a-GCST90010224	outcome	-0.019448016	0.068745881	0.784437649
ebi-a-GCST90010225	outcome	0.059604665	0.081555948	0.540897215
ebi-a-GCST90010226	outcome	-0.018449352	0.067013063	0.790055327
ebi-a-GCST90010227	outcome	0.067193134	0.135695404	0.635639254
ebi-a-GCST90010228	outcome	-0.032684043	0.094989282	0.740889785
ebi-a-GCST90010229	outcome	-0.006944589	0.046255872	0.883376236
ebi-a-GCST90011994	outcome	0.204794171	0.07313635	0.016039208
ebi-a-GCST90012004	outcome	0.037395056	0.045511293	0.421458786
ebi-a-GCST90012005	outcome	0.028547957	0.065585265	0.672603835
ebi-a-GCST90012017	outcome	-0.044771054	0.070963787	0.535622109
ebi-a-GCST90012024	outcome	0.089157548	0.04613047	0.06686902
ebi-a-GCST90012025	outcome	0.080098096	0.041371159	0.074904968
ebi-a-GCST90012049	outcome	-0.040557247	0.041260524	0.341219412
prot-a-1464	outcome	-0.060469509	0.117564927	0.625396582
prot-a-1465	outcome	-0.010700658	0.080321026	0.896422493
prot-a-1466	outcome	0.00086634	0.08295674	0.99187303
prot-a-1467	outcome	0.023831329	0.075236873	0.75954059
prot-a-1468	outcome	-0.08724233	0.072751032	0.249055115
prot-a-1469	outcome	-0.022985411	0.176519403	0.900059598
prot-a-1470	outcome	-0.049165611	0.110819288	0.667765602
prot-a-1471	outcome	-0.048805321	0.082592707	0.563995859
prot-a-1472	outcome	-0.040826288	0.114495997	0.730632515
prot-a-1473	outcome	0.027712429	0.122696028	0.827761346
prot-a-1474	outcome	0.02443488	0.095334031	0.801724264
prot-a-1475	outcome	-0.064311036	0.105379953	0.555292371
prot-a-1476	outcome	-0.00827466	0.077392815	0.916968859
prot-a-1477	outcome	-0.036891641	0.058273584	0.537661645
prot-a-1478	outcome	0.076719978	0.068308954	0.285296426
prot-a-1479	outcome	0.081499719	0.065306372	0.23000115
prot-a-1480	outcome	-0.021623457	0.07708838	0.783194685
prot-a-1481	outcome	0.078651747	0.065399667	0.254366389
prot-a-1482	outcome	-0.028072699	0.12048056	0.819385233
prot-a-1483	outcome	0.080681089	0.073446484	0.300502104
prot-a-1484	outcome	0.044685523	0.082280124	0.598963499
prot-a-1485	outcome	-0.099416957	0.078839105	0.227914564
prot-a-1486	outcome	0.090804702	0.109840013	0.425976453
prot-a-1487	outcome	0.005820905	0.099912206	0.954364774
prot-a-1488	outcome	-0.002381536	0.091162424	0.979672337
prot-a-1489	outcome	0.006889166	0.076764393	0.929429711
prot-a-1490	outcome	-0.152441218	0.109623387	0.197771729
prot-a-1491	outcome	0.002952876	0.049231809	0.953159663
prot-a-1492	outcome	-0.037481981	0.043866761	0.405467763
prot-a-1493	outcome	0.036047296	0.05225629	0.502438009
prot-a-1494	outcome	0.061891709	0.068441577	0.383632052
prot-a-1495	outcome	-0.079057633	0.12399344	0.539617167
prot-a-1496	outcome	-0.015871803	0.058368515	0.78915805
prot-a-1497	outcome	-0.100241023	0.086001135	0.270833529
prot-a-1498	outcome	-0.073075881	0.155494657	0.658168828
prot-a-1499	outcome	0.027806153	0.053691408	0.615799248
prot-a-1500	outcome	0.054808934	0.059068577	0.370374376
prot-a-1501	outcome	-0.159092841	0.093909962	0.121110752
prot-a-1502	outcome	0.025482571	0.049603393	0.614927306
prot-a-1503	outcome	-0.07633791	0.100345327	0.464365427
prot-a-1504	outcome	-0.003712518	0.067554473	0.957077956
prot-a-1505	outcome	-0.001274521	0.127923526	0.992676198
prot-a-1506	outcome	0.028818488	0.073985646	0.703201658
prot-a-1507	outcome	0.057838047	0.067144073	0.403529411
prot-a-1508	outcome	0.10220179	0.078583003	0.213036842
prot-a-1509	outcome	0.060960928	0.117845864	0.617423519
prot-a-1510	outcome	0.034270933	0.05578476	0.546276058
prot-a-1511	outcome	-0.08970817	0.058345929	0.141558357
prot-a-1512	outcome	-0.058324885	0.07337791	0.438329549
prot-a-1513	outcome	-0.009726817	0.06935782	0.891254047
prot-a-1514	outcome	-0.014285371	0.105881435	0.894912881
prot-a-1515	outcome	0.054994084	0.060533471	0.38150271
prot-a-1516	outcome	-0.082003552	0.096548872	0.406842932
prot-a-1517	outcome	-0.096097282	0.069297618	0.198905787
prot-a-1518	outcome	0.030038097	0.109195908	0.792478703
prot-a-1519	outcome	-0.101548446	0.093591326	0.306120083
prot-a-1521	outcome	-0.064167319	0.135157414	0.646266786
prot-a-1522	outcome	-0.109961247	0.070062927	0.144839086
prot-a-1523	outcome	-0.112102813	0.092018979	0.248610938
prot-a-1524	outcome	-0.023076302	0.056875421	0.690312074
prot-a-1525	outcome	0.153111317	0.143798452	0.322326586
prot-a-1526	outcome	-0.038064303	0.080618195	0.649426998
prot-a-1527	outcome	-0.014913837	0.069941813	0.834219839
prot-a-1528	outcome	-0.077276418	0.108885764	0.498049617
prot-a-1529	outcome	-0.054804488	0.103215242	0.608289433
prot-a-1530	outcome	-0.008703458	0.066823128	0.898529533
prot-a-1531	outcome	0.065006573	0.094565763	0.51125029
prot-a-1532	outcome	-0.072334565	0.116529843	0.544088988
prot-a-1533	outcome	-0.035278525	0.100149097	0.735010342
prot-a-1534	outcome	0.091665631	0.114810286	0.447683894
prot-a-1535	outcome	-0.041016981	0.078985859	0.613843004
prot-a-1536	outcome	-0.186770045	0.120114336	0.163911525
prot-a-1537	outcome	-0.020054947	0.079623488	0.808374709
prot-a-1538	outcome	-0.055095451	0.071148977	0.456631586
prot-a-1539	outcome	-0.170703673	0.126390987	0.209801148
prot-a-1540	outcome	0.058127719	0.076795618	0.47776062
prot-a-1541	outcome	0.037210375	0.041249041	0.383418356
prot-a-1542	outcome	0.065671767	0.082928809	0.443788807
prot-a-1543	outcome	-0.035682706	0.077513995	0.652341702
prot-a-1544	outcome	-0.023365557	0.126361987	0.856665005
prot-a-1545	outcome	0.108210389	0.101090401	0.312290595
prot-a-1546	outcome	-0.071676173	0.088547541	0.437084182
prot-a-1547	outcome	0.56483903	0.515203442	0.353051347
prot-a-1886	outcome	0.059678572	0.119728889	0.627984791
prot-a-2337	outcome	0.034358534	0.087864895	0.70126715
prot-a-2722	outcome	-0.050711569	0.054099991	0.368694511
prot-a-2982	outcome	0.003811797	0.063772577	0.95332134
prot-a-534	outcome	-0.01779057	0.08866707	0.846681628
prot-a-535	outcome	0.068491489	0.098995652	0.504769143
prot-a-749	outcome	0.188194454	0.108696657	0.107031621
prot-b-14	outcome	-0.022264876	0.070175386	0.763855912
prot-b-21	outcome	-0.013969372	0.085748266	0.876967833
prot-b-23	outcome
prot-b-2	outcome	-0.011924515	0.061554272	0.84938648
prot-b-38	outcome	0.057409239	0.104114209	0.610707932
prot-c-2630_12_2	outcome	-0.058783974	0.058205508	0.36965536
prot-c-2631_50_2	outcome
prot-c-2632_5_2	outcome	-0.104119898	0.22123603	0.670009845
prot-c-2633_52_2	outcome	-0.39471555	0.50726258	0.51793324
prot-c-2634_2_2	outcome
prot-c-2773_50_2	outcome	-0.212539488	0.347573198	0.650604409
prot-c-2774_10_3	outcome	-0.146881562	0.248115171	0.613865759
prot-c-2775_54_2	outcome
prot-c-2829_19_2	outcome
prot-c-2991_9_2	outcome	0.115622028	0.246764514	0.721049586
prot-c-2992_59_2	outcome	0.021050646	0.153000191	0.899283057
prot-c-2993_1_2	outcome
prot-c-2994_71_2	outcome	-0.03652542	0.234815202	0.901761294
prot-c-3035_80_2	outcome	0.062263721	0.188809161	0.772909169
prot-c-3037_62_1	outcome
prot-c-3070_1_2	outcome	-0.01336861	0.323205333	0.970764733
prot-c-3073_51_2	outcome	-0.256229252	0.233194619	0.470059716
prot-c-3151_6_1	outcome
prot-c-3376_49_2	outcome
prot-c-3445_53_2	outcome
prot-c-3446_7_2	outcome	-0.069944691	0.126988481	0.637082398
prot-c-3447_64_2	outcome	-0.178846646	0.10874498	0.34778951
prot-c-3499_77_2	outcome
prot-c-3741_4_3	outcome	-0.027598352	0.166172043	0.883363144
prot-c-3814_63_1	outcome	0.107867291	0.122214035	0.470550642
prot-c-3815_14_1	outcome	-0.102824449	0.200050093	0.658413056
prot-c-4137_57_2	outcome
prot-c-4138_25_2	outcome
prot-c-4139_71_2	outcome	0.013945937	0.12935426	0.931628857
prot-c-4234_8_2	outcome	-0.30477009	0.12628159	0.137216585
prot-c-4490_65_2	outcome
prot-c-4491_4_2	outcome
prot-c-4493_92_1	outcome	-0.022996705	0.108627116	0.851952865
prot-c-4494_63_2	outcome	0.061183109	0.533621281	0.91919081
prot-c-4556_10_2	outcome	0.007288607	0.195779872	0.972086624
prot-c-4717_55_2	outcome	0.195151109	0.331548302	0.615746367
prot-c-4851_25_1	outcome	1.256704117	0.883533145	0.390103986
prot-c-5084_154_3	outcome
prot-c-5085_18_3	outcome
prot-c-5087_5_3	outcome
prot-c-5088_175_3	outcome	0.001896792	0.11942041	0.988769509
prot-c-5089_11_3	outcome
prot-c-5468_67_3	outcome	0.238957865	0.232907888	0.412780723
