# Supplementary material for: Exploring causal associations between interleukins, their receptors, and acute respiratory distress syndrome: a bidirectional-Mendelian Randomization study
Source: Front Genet. 2024 Nov 21;15:1447661. doi: 10.3389/fgene.2024.1447661 (PMC11617530; doi:10.3389/fgene.2024.1447661)
Supplement: Supplementary file 6 [file DataSheet1.csv]

id	trait	year	author	pmid	population	nsnp
prot-c-2992_59_2	IL-17 sR	2019	Suhre K	28240269	European	501428
prot-c-4673_13_2	IL-6	2019	Suhre K	28240269	European	501428
prot-c-2775_54_2	IL-17F	2019	Suhre K	28240269	European	501428
prot-c-5088_175_3	IL-23 R	2019	Suhre K	28240269	European	501428
prot-c-4138_25_2	IL-20	2019	Suhre K	28240269	European	501428
prot-c-2455_17_4	IL-12	2019	Suhre K	28240269	European	501428
prot-c-4137_57_2	IL-17E	2019	Suhre K	28240269	European	501428
prot-c-4556_10_2	IL-34	2019	Suhre K	28240269	European	501428
prot-c-4140_3_2	IL-7	2019	Suhre K	28240269	European	501428
prot-c-5082_51_3	IL-1 sR9	2019	Suhre K	28240269	European	501428
prot-c-3073_51_2	IL-18 BPa	2019	Suhre K	28240269	European	501428
prot-c-2774_10_3	IL-16	2019	Suhre K	28240269	European	501428
prot-c-5085_18_3	IL-20 Ra	2019	Suhre K	28240269	European	501428
prot-c-4234_8_2	IL-1 R4	2019	Suhre K	28240269	European	501428
prot-c-2630_12_2	IL-1 R AcP	2019	Suhre K	28240269	European	501428
prot-c-3445_53_2	IL-15 Ra	2019	Suhre K	28240269	European	501428
prot-c-4717_55_2	IL-3	2019	Suhre K	28240269	European	501428
prot-c-3447_64_2	IL-8	2019	Suhre K	28240269	European	501428
prot-c-3376_49_2	IL-17 RD	2019	Suhre K	28240269	European	501428
prot-c-5087_5_3	IL-22BP	2019	Suhre K	28240269	European	501428
prot-c-4494_63_2	IL-23	2019	Suhre K	28240269	European	501428
prot-c-2773_50_2	IL-10	2019	Suhre K	28240269	European	501428
prot-c-3070_1_2	IL-2	2019	Suhre K	28240269	European	501428
prot-c-2906_55_3	IL-4	2019	Suhre K	28240269	European	501428
prot-c-3037_62_1	IL-1b	2019	Suhre K	28240269	European	501428
prot-c-4491_4_2	IL-5 Ra	2019	Suhre K	28240269	European	501428
prot-c-3035_80_2	IL-19	2019	Suhre K	28240269	European	501428
prot-c-2632_5_2	IL-12 Rb1	2019	Suhre K	28240269	European	501428
prot-c-2778_10_2	IL-22	2019	Suhre K	28240269	European	501428
prot-c-3815_14_1	IL-12 RB2	2019	Suhre K	28240269	European	501428
prot-c-3055_54_2	IL-4 sR	2019	Suhre K	28240269	European	501428
prot-c-3498_53_2	IL-17	2019	Suhre K	28240269	European	501428
prot-c-4136_40_2	IL-17D	2019	Suhre K	28240269	European	501428
prot-c-2991_9_2	IL-1 sRI	2019	Suhre K	28240269	European	501428
prot-c-4851_25_1	IL-1a	2019	Suhre K	28240269	European	501428
prot-c-3072_4_2	IL-13	2019	Suhre K	28240269	European	501428
prot-c-5089_11_3	IL-7 Ra	2019	Suhre K	28240269	European	501428
prot-c-3151_6_1	IL-2 sRa	2019	Suhre K	28240269	European	501428
prot-c-2631_50_2	IL-10 Rb	2019	Suhre K	28240269	European	501428
prot-c-4493_92_1	IL-11	2019	Suhre K	28240269	European	501428
prot-c-4490_65_2	IL-3 Ra	2019	Suhre K	28240269	European	501428
prot-c-4139_71_2	IL-6 sRa	2019	Suhre K	28240269	European	501428
prot-c-3446_7_2	IL-18 Ra	2019	Suhre K	28240269	European	501428
prot-c-3499_77_2	IL-17B	2019	Suhre K	28240269	European	501428
prot-c-3814_63_1	IL-11 RA	2019	Suhre K	28240269	European	501428
prot-c-2829_19_2	IL-27	2019	Suhre K	28240269	European	501428
prot-c-2994_71_2	IL-1Rrp2	2019	Suhre K	28240269	European	501428
prot-c-2723_9_2	IL-1F7	2019	Suhre K	28240269	European	501428
prot-c-5468_67_3	IL-17 RC	2019	Suhre K	28240269	European	501428
prot-c-2634_2_2	IL-2 sRg	2019	Suhre K	28240269	European	501428
prot-c-3741_4_3	IL-5	2019	Suhre K	28240269	European	501428
prot-c-5084_154_3	IL-17B R	2019	Suhre K	28240269	European	501428
prot-c-2633_52_2	IL-13 Ra1	2019	Suhre K	28240269	European	501428
prot-c-2993_1_2	IL-18 Rb	2019	Suhre K	28240269	European	501428
ebi-a-GCST007542	High IL-1beta levels in gingival crevicular fluid	2018	Offenbacher S	30206230	European	2535661
prot-b-2	interleukin 6	2018	Folkersen L	28369058	European	5270646
prot-b-23	interleukin 6 receptor	2018	Folkersen L	28369058	European	5270646
prot-b-47	interleukin 16	2018	Folkersen L	28369058	European	5270646
prot-b-14	interleukin 27	2018	Folkersen L	28369058	European	5270646
prot-b-38	interleukin 1 receptor like 1	2018	Folkersen L	28369058	European	5270646
prot-b-21	interleukin 18	2018	Folkersen L	28369058	European	5270646
ebi-a-GCST90000473	Interleukin-12 subunit B levels	2020	Hillary RF	32641083	European	7883840
ebi-a-GCST90000476	Interleukin-10 levels	2020	Hillary RF	32641083	European	7883846
ebi-a-GCST90000479	Interleukin-7 levels	2020	Hillary RF	32641083	European	7883872
ebi-a-GCST90000475	interleukin-18 receptor 1 levels	2020	Hillary RF	32641083	European	7883875
ebi-a-GCST90000480	Interleukin-8 levels	2020	Hillary RF	32641083	European	7883879
ebi-a-GCST90000474	interleukin 15 receptor subunit alpha levels	2020	Hillary RF	32641083	European	7883883
ebi-a-GCST90000477	Interleukin-18 levels	2020	Hillary RF	32641083	European	7883884
ebi-a-GCST90000472	Interleukin-10 receptor B levels	2020	Hillary RF	32641083	European	7883894
ebi-a-GCST90000478	Interleukin-6 levels	2020	Hillary RF	32641083	European	7883905
ebi-a-GCST004452	Interleukin-5 levels	2016	Ahola-Olli AV	27989323	European	9450731
ebi-a-GCST004455	Interleukin-2 levels	2016	Ahola-Olli AV	27989323	European	9512914
ebi-a-GCST004445	Interleukin-8 levels	2016	Ahola-Olli AV	27989323	European	9517348
ebi-a-GCST004443	Interleukin-13 levels	2016	Ahola-Olli AV	27989323	European	9539073
ebi-a-GCST004430	Interleukin-16 levels	2016	Ahola-Olli AV	27989323	European	9551485
ebi-a-GCST004447	Interleukin-1-receptor antagonist levels	2016	Ahola-Olli AV	27989323	European	9564741
ebi-a-GCST004450	Interleukin-9 levels	2016	Ahola-Olli AV	27989323	European	9567876
ebi-a-GCST004454	Interleukin-2 receptor antagonist levels	2016	Ahola-Olli AV	27989323	European	9583519
ebi-a-GCST004451	Interleukin-7 levels	2016	Ahola-Olli AV	27989323	European	9692306
ebi-a-GCST004441	Interleukin-18 levels	2016	Ahola-Olli AV	27989323	European	9785222
ebi-a-GCST004453	Interleukin-4 levels	2016	Ahola-Olli AV	27989323	European	9786064
ebi-a-GCST004442	Interleukin-17 levels	2016	Ahola-Olli AV	27989323	European	9786653
ebi-a-GCST004446	Interleukin-6 levels	2016	Ahola-Olli AV	27989323	European	9790590
ebi-a-GCST004444	Interleukin-10 levels	2016	Ahola-Olli AV	27989323	European	9793415
ebi-a-GCST004439	Interleukin-12p70 levels	2016	Ahola-Olli AV	27989323	European	9799886
ebi-a-GCST004448	Interleukin-1-beta levels	2016	Ahola-Olli AV	27989323	European	9983642
prot-a-1482	Interleukin-17A	2018	Sun BB	29875488	European	10534735
prot-a-535	Coiled-coil-helix-coiled-coil-helix domain-containing protein 2	2018	Sun BB	29875488	European	10534735
prot-a-1542	Interleukin-6 receptor subunit beta	2018	Sun BB	29875488	European	10534735
prot-a-1518	Interleukin-2 receptor subunit alpha	2018	Sun BB	29875488	European	10534735
prot-a-1508	Interleukin-22 receptor subunit alpha-1	2018	Sun BB	29875488	European	10534735
prot-a-1497	Interleukin-1 receptor type 2	2018	Sun BB	29875488	European	10534735
prot-a-1510	Interleukin-22 receptor subunit alpha-2	2018	Sun BB	29875488	European	10534735
prot-a-1484	Interleukin-17D	2018	Sun BB	29875488	European	10534735
prot-a-1522	Interleukin-31 receptor subunit alpha	2018	Sun BB	29875488	European	10534735
prot-a-1502	Interleukin-1 receptor-like 1	2018	Sun BB	29875488	European	10534735
prot-a-1505	Interleukin-20	2018	Sun BB	29875488	European	10534735
prot-a-1527	Interleukin-36 beta	2018	Sun BB	29875488	European	10534735
prot-a-1477	Interleukin-15 receptor subunit alpha	2018	Sun BB	29875488	European	10534735
prot-a-1541	Interleukin-6 receptor subunit alpha	2018	Sun BB	29875488	European	10534735
prot-a-1504	Interleukin-1 receptor antagonist protein	2018	Sun BB	29875488	European	10534735
prot-a-1471	Interleukin-23	2018	Sun BB	29875488	European	10534735
prot-a-1487	Interleukin-17 receptor B	2018	Sun BB	29875488	European	10534735
prot-a-1495	Interleukin-1 beta	2018	Sun BB	29875488	European	10534735
prot-a-1481	Interleukin-17A	2018	Sun BB	29875488	European	10534735
prot-a-1533	Interleukin-4 receptor subunit alpha	2018	Sun BB	29875488	European	10534735
prot-a-1511	Interleukin-22 receptor subunit alpha-2	2018	Sun BB	29875488	European	10534735
prot-a-1465	Interleukin-10 receptor subunit beta	2018	Sun BB	29875488	European	10534735
prot-a-1544	Interleukin-7 receptor subunit alpha	2018	Sun BB	29875488	European	10534735
prot-a-1501	X-linked interleukin-1 receptor accessory protein-like 2	2018	Sun BB	29875488	European	10534735
prot-a-1539	Interleukin-6	2018	Sun BB	29875488	European	10534735
prot-a-1489	Interleukin-17 receptor D	2018	Sun BB	29875488	European	10534735
prot-a-1503	Interleukin-1 receptor-like 2	2018	Sun BB	29875488	European	10534735
prot-a-1488	Interleukin-17 receptor C	2018	Sun BB	29875488	European	10534735
prot-a-1516	Interleukin-27	2018	Sun BB	29875488	European	10534735
prot-a-1545	Interleukin-9	2018	Sun BB	29875488	European	10534735
prot-a-1473	Interleukin-12 receptor subunit beta-1	2018	Sun BB	29875488	European	10534735
prot-a-534	Coiled-coil-helix-coiled-coil-helix domain-containing protein 10, mitochondrial	2018	Sun BB	29875488	European	10534735
prot-a-1480	Interleukin-17A	2018	Sun BB	29875488	European	10534735
prot-a-1475	Interleukin-13	2018	Sun BB	29875488	European	10534735
prot-a-1467	Interleukin-11 receptor subunit alpha	2018	Sun BB	29875488	European	10534735
prot-a-1525	Interleukin-3	2018	Sun BB	29875488	European	10534735
prot-a-1534	Interleukin-5	2018	Sun BB	29875488	European	10534735
prot-a-1530	Interleukin-3 receptor subunit alpha	2018	Sun BB	29875488	European	10534735
prot-a-2722	Single Ig IL-1-related receptor	2018	Sun BB	29875488	European	10534735
prot-a-1540	Interleukin-6 receptor subunit alpha	2018	Sun BB	29875488	European	10534735
prot-a-1492	Interleukin-18 receptor 1	2018	Sun BB	29875488	European	10534735
prot-a-1494	Interleukin-1 alpha	2018	Sun BB	29875488	European	10534735
prot-a-1506	Interleukin-21	2018	Sun BB	29875488	European	10534735
prot-a-1474	Interleukin-12 receptor subunit beta-2	2018	Sun BB	29875488	European	10534735
prot-a-1537	Interleukin-5 receptor subunit alpha	2018	Sun BB	29875488	European	10534735
prot-a-1526	Interleukin-36 alpha	2018	Sun BB	29875488	European	10534735
prot-a-1485	Interleukin-17F	2018	Sun BB	29875488	European	10534735
prot-a-1486	Interleukin-17 receptor A	2018	Sun BB	29875488	European	10534735
prot-a-1528	Interleukin-36 gamma	2018	Sun BB	29875488	European	10534735
prot-a-2982	Toll/interleukin-1 receptor domain-containing adapter protein	2018	Sun BB	29875488	European	10534735
prot-a-1464	Interleukin-10	2018	Sun BB	29875488	European	10534735
prot-a-1529	Interleukin-37	2018	Sun BB	29875488	European	10534735
prot-a-1513	Interleukin-23 receptor	2018	Sun BB	29875488	European	10534735
prot-a-1536	Interleukin-5 receptor subunit alpha	2018	Sun BB	29875488	European	10534735
prot-a-1479	Interleukin-16	2018	Sun BB	29875488	European	10534735
prot-a-1476	Interleukin-13 receptor subunit alpha-1	2018	Sun BB	29875488	European	10534735
prot-a-1468	Interleukin-12	2018	Sun BB	29875488	European	10534735
prot-a-2337	Neutrophil-activating peptide 2	2018	Sun BB	29875488	European	10534735
prot-a-1512	Interleukin-2	2018	Sun BB	29875488	European	10534735
prot-a-1531	Interleukin-3 receptor subunit alpha	2018	Sun BB	29875488	European	10534735
prot-a-1466	Interleukin-11	2018	Sun BB	29875488	European	10534735
prot-a-1535	Interleukin-5	2018	Sun BB	29875488	European	10534735
prot-a-1470	Interleukin-12	2018	Sun BB	29875488	European	10534735
prot-a-1515	Interleukin-25	2018	Sun BB	29875488	European	10534735
prot-a-1472	Interleukin-23	2018	Sun BB	29875488	European	10534735
prot-a-1507	Interleukin-22	2018	Sun BB	29875488	European	10534735
prot-a-1491	Interleukin-18 receptor 1	2018	Sun BB	29875488	European	10534735
prot-a-1498	Interleukin-1 receptor type 2	2018	Sun BB	29875488	European	10534735
prot-a-1493	Interleukin-19	2018	Sun BB	29875488	European	10534735
prot-a-1543	Interleukin-7	2018	Sun BB	29875488	European	10534735
prot-a-1524	Interleukin-34	2018	Sun BB	29875488	European	10534735
prot-a-1519	Interleukin-2 receptor subunit beta	2018	Sun BB	29875488	European	10534735
prot-a-1886	Microfibril-associated glycoprotein 4	2018	Sun BB	29875488	European	10534735
prot-a-1523	Interleukin-32	2018	Sun BB	29875488	European	10534735
prot-a-1509	Interleukin-22 receptor subunit alpha-1	2018	Sun BB	29875488	European	10534735
prot-a-1483	Interleukin-17C	2018	Sun BB	29875488	European	10534735
prot-a-1547	Interleukin enhancer-binding factor 3	2018	Sun BB	29875488	European	10534735
prot-a-749	Interleukin-8	2018	Sun BB	29875488	European	10534735
prot-a-1500	Interleukin-1 Receptor accessory protein	2018	Sun BB	29875488	European	10534735
prot-a-1538	Interleukin-6	2018	Sun BB	29875488	European	10534735
prot-a-1478	Interleukin-15 receptor subunit alpha	2018	Sun BB	29875488	European	10534735
prot-a-1490	Interleukin-18-binding protein	2018	Sun BB	29875488	European	10534735
prot-a-1546	Interleukin-9	2018	Sun BB	29875488	European	10534735
prot-a-1532	Interleukin-4	2018	Sun BB	29875488	European	10534735
prot-a-1517	Interleukin-27 receptor subunit alpha	2018	Sun BB	29875488	European	10534735
prot-a-1521	Interleukin-31	2018	Sun BB	29875488	European	10534735
prot-a-1496	Interleukin-1 receptor type 1	2018	Sun BB	29875488	European	10534735
prot-a-1469	Interleukin-12	2018	Sun BB	29875488	European	10534735
prot-a-1514	Interleukin-24	2018	Sun BB	29875488	European	10534735
prot-a-1499	Interleukin-1 Receptor accessory protein	2018	Sun BB	29875488	European	10534735
ebi-a-GCST90012005	Interleukin-6 levels	2020	Folkersen L	33067605	European	11782139
ebi-a-GCST90011994	Interleukin-8 levels	2020	Folkersen L	33067605	European	12717989
ebi-a-GCST90012004	Interleukin-1-receptor antagonist levels	2020	Folkersen L	33067605	European	13081270
ebi-a-GCST90012024	Interleukin-18 levels	2020	Folkersen L	33067605	European	13102515
ebi-a-GCST90012049	Pro-interleukin-16 levels	2020	Folkersen L	33067605	European	13102566
ebi-a-GCST90012017	Interleukin-27 levels	2020	Folkersen L	33067605	European	13102608
ebi-a-GCST90012025	Interleukin-6 receptor subunit alpha levels	2020	Folkersen L	33067605	European	13137746
ebi-a-GCST90010145	Interleukin-4 receptor subunit alpha levels	2020	Gilly A	33303764	European	18158229
ebi-a-GCST90010140	Interleukin-17D levels	2020	Gilly A	33303764	European	18166054
ebi-a-GCST90010142	Interleukin-1-receptor antagonist levels	2020	Gilly A	33303764	European	18166693
ebi-a-GCST90010143	Interleukin-1 receptor-like 2 levels	2020	Gilly A	33303764	European	18166693
ebi-a-GCST90010141	Interleukin-18 levels	2020	Gilly A	33303764	European	18166693
ebi-a-GCST90010146	Interleukin-6 levels	2020	Gilly A	33303764	European	18166693
ebi-a-GCST90010144	Interleukin-27 levels	2020	Gilly A	33303764	European	18166693
ebi-a-GCST90010139	Pro-interleukin-16 levels	2020	Gilly A	33303764	European	18166693
ebi-a-GCST90010228	Interleukin-2 receptor subunit alpha levels	2020	Gilly A	33303764	European	18221903
ebi-a-GCST90010229	Interleukin-6 receptor subunit alpha levels	2020	Gilly A	33303764	European	18221903
ebi-a-GCST90010224	Interleukin-17 receptor A levels	2020	Gilly A	33303764	European	18221903
ebi-a-GCST90010225	Interleukin-18-binding protein levels	2020	Gilly A	33303764	European	18221903
ebi-a-GCST90010227	Interleukin-1 receptor type 2 levels	2020	Gilly A	33303764	European	18221903
ebi-a-GCST90010226	Interleukin-1 receptor type 1 levels	2020	Gilly A	33303764	European	18221903
