# Supplementary material for: Exploring causal associations between interleukins, their receptors, and acute respiratory distress syndrome: a bidirectional-Mendelian Randomization study
Source: Front Genet. 2024 Nov 21;15:1447661. doi: 10.3389/fgene.2024.1447661 (PMC11617530; doi:10.3389/fgene.2024.1447661)
Supplement: Supplementary file 7 [file DataSheet2.csv]

id.exposure	pos.exposure	beta.exposure	chr.exposure	se.exposure	samplesize.exposure	pval.exposure	SNP	effect_allele.exposure	other_allele.exposure
ebi-a-GCST004430	187165211	-0.146	4	0.0262	3483	1.75E-08	rs4253283	C	T
ebi-a-GCST004430	113570639	-0.2239	4	0.0453	3483	7.44E-07	rs4513633	A	C
ebi-a-GCST004430	176836532	-0.1733	5	0.0272	3483	4.53E-10	rs1801020	G	A
ebi-a-GCST004430	120516364	-0.8306	9	0.1681	3483	3.59E-06	rs115981497	A	T
ebi-a-GCST004430	106684169	-0.6023	10	0.1318	3483	4.84E-06	rs12765671	A	G
ebi-a-GCST004430	130052200	0.1306	10	0.0242	3483	7.10E-08	rs1255143	T	C
ebi-a-GCST004430	121264274	-0.502	11	0.0986	3483	3.79E-07	rs117916513	A	G
ebi-a-GCST004430	66376310	0.4582	12	0.0932	3483	7.01E-07	rs9706053	T	C
ebi-a-GCST004430	81591639	-0.7272	15	0.0633	3483	1.11E-30	rs4778636	A	G
ebi-a-GCST004430	96953325	0.4882	15	0.0967	3483	4.20E-07	rs144691581	A	G
ebi-a-GCST004430	31483233	-0.2036	17	0.0444	3483	4.15E-06	rs117217798	T	C
ebi-a-GCST004439	224914800	-0.073	2	0.0156	8270	3.21E-06	rs282258	C	T
ebi-a-GCST004439	44151765	0.1002	6	0.0186	8270	5.57E-08	rs13209117	A	G
ebi-a-GCST004439	43940202	0.1019	6	0.0157	8270	8.61E-11	rs9472183	G	A
ebi-a-GCST004439	43753722	0.1473	6	0.0304	8270	1.05E-06	rs41282644	A	G
ebi-a-GCST004439	43924830	-0.3777	6	0.0159	8270	2.56E-124	rs4349809	G	T
ebi-a-GCST004439	106581528	-0.0918	8	0.0189	8270	1.12E-06	rs6993770	T	A
ebi-a-GCST004439	2692622	-0.0937	9	0.0159	8270	4.55E-09	rs2375980	G	C
ebi-a-GCST004439	65027610	0.1001	10	0.0162	8270	6.23E-10	rs10761731	T	A
ebi-a-GCST004439	78697129	-0.5548	11	0.1206	8270	4.24E-06	rs79121401	C	T
ebi-a-GCST004439	58833530	0.075	12	0.0156	8270	1.60E-06	rs782107	A	G
ebi-a-GCST004439	45722293	0.1913	17	0.037	8270	2.42E-07	rs72831623	A	G
ebi-a-GCST004439	73712405	-0.111	18	0.0239	8270	3.06E-06	rs71361173	G	T
ebi-a-GCST004439	15599501	-0.0986	20	0.0214	8270	3.98E-06	rs200751	C	G
ebi-a-GCST004439	38928100	0.1172	21	0.0257	8270	4.93E-06	rs17229494	G	A
ebi-a-GCST004441	32489851	0.2432	2	0.0248	3636	1.66E-22	rs385076	C	T
ebi-a-GCST004441	186432744	-0.1132	3	0.0236	3636	1.56E-06	rs1656939	T	A
ebi-a-GCST004441	178470496	-0.1161	4	0.025	3636	3.31E-06	rs4414903	C	G
ebi-a-GCST004441	65928497	-0.1286	4	0.0244	3636	1.45E-07	rs4482818	G	A
ebi-a-GCST004441	2545650	0.5426	5	0.1056	3636	3.00E-07	rs116383510	C	A
ebi-a-GCST004441	68682536	0.312	5	0.0463	3636	1.62E-11	rs17229943	C	A
ebi-a-GCST004441	68535015	0.4508	5	0.08	3636	1.72E-08	rs115267715	T	C
ebi-a-GCST004441	70909073	0.1226	6	0.0244	3636	4.94E-07	rs658805	A	G
ebi-a-GCST004441	63725595	-0.3036	7	0.0661	3636	4.32E-06	rs1852105	C	T
ebi-a-GCST004441	103307627	0.8705	7	0.1778	3636	6.71E-07	rs78623212	T	C
ebi-a-GCST004441	41301020	0.6841	7	0.1468	3636	3.15E-06	rs117266781	T	C
ebi-a-GCST004441	71681557	0.518	10	0.1141	3636	3.81E-06	rs144841621	T	C
ebi-a-GCST004441	57262993	0.1231	11	0.0262	3636	3.79E-06	rs2729385	A	G
ebi-a-GCST004441	112009605	-0.2669	11	0.0276	3636	3.71E-22	rs71478720	T	C
ebi-a-GCST004441	79659613	0.1402	15	0.0286	3636	9.45E-07	rs1979967	T	C
ebi-a-GCST004441	74951514	0.3116	16	0.066	3636	2.35E-06	rs143370787	G	C
ebi-a-GCST004441	55146070	-0.1771	19	0.035	3636	4.16E-07	rs10414578	T	C
ebi-a-GCST004441	40643726	0.3265	20	0.0682	3636	1.63E-06	rs78716465	A	G
ebi-a-GCST004441	44558687	0.1156	21	0.025	3636	4.21E-06	rs11700536	T	C
ebi-a-GCST004442	22821844	0.3027	1	0.0646	7760	4.27E-06	rs78296352	T	G
ebi-a-GCST004442	207973815	0.2001	2	0.0405	7760	8.21E-07	rs17282552	C	T
ebi-a-GCST004442	122854899	-0.108	3	0.0173	7760	4.87E-10	rs1530455	C	T
ebi-a-GCST004442	29813914	-0.1037	4	0.0222	7760	2.62E-06	rs78612928	C	T
ebi-a-GCST004442	161274563	-0.2434	4	0.052	7760	3.29E-06	rs187475560	T	C
ebi-a-GCST004442	145444116	-0.2128	6	0.0435	7760	1.00E-06	rs148562661	G	C
ebi-a-GCST004442	37436581	0.4585	10	0.1015	7760	4.94E-06	rs117029961	A	G
ebi-a-GCST004442	77725204	-0.2384	12	0.0471	7760	4.19E-07	rs184080173	C	T
ebi-a-GCST004442	105088917	-0.5102	13	0.1099	7760	3.28E-06	rs117556572	T	C
ebi-a-GCST004442	78379156	0.1129	14	0.0225	7760	6.37E-07	rs17106604	T	C
ebi-a-GCST004442	89795797	0.1187	16	0.0241	7760	5.35E-07	rs11640734	G	C
ebi-a-GCST004442	373667	-0.1136	20	0.0247	7760	4.22E-06	rs62191444	T	G
ebi-a-GCST004443	62468634	-0.536	1	0.1165	3557	4.28E-06	rs75383097	C	G
ebi-a-GCST004443	23178683	-0.1185	2	0.0258	3557	4.19E-06	rs12623722	A	G
ebi-a-GCST004443	127057018	0.1459	3	0.0301	3557	1.25E-06	rs6799107	C	T
ebi-a-GCST004443	26160518	0.9902	5	0.2107	3557	2.81E-06	rs139083458	T	C
ebi-a-GCST004443	58550823	-0.1168	5	0.0252	3557	3.43E-06	rs27949	T	C
ebi-a-GCST004443	43928985	-0.4244	6	0.0248	3557	1.08E-65	rs9472168	G	A
ebi-a-GCST004443	44172097	0.313	6	0.0617	3557	3.98E-07	rs142167313	C	T
ebi-a-GCST004443	5140856	0.3319	6	0.0698	3557	2.64E-06	rs75995699	A	G
ebi-a-GCST004443	90084152	-0.3522	9	0.0716	3557	9.86E-07	rs117795020	A	G
ebi-a-GCST004443	69153428	-0.1682	10	0.0356	3557	2.37E-06	rs7073807	C	T
ebi-a-GCST004443	55118193	0.3671	19	0.0768	3557	1.49E-06	rs147747784	C	G
ebi-a-GCST004443	17511777	0.4313	21	0.0886	3557	1.15E-06	rs76339001	T	A
ebi-a-GCST004444	54673943	-0.1189	1	0.0251	7681	2.20E-06	rs11206302	T	C
ebi-a-GCST004444	83062933	-0.11	1	0.0222	7681	7.16E-07	rs10493718	A	C
ebi-a-GCST004444	224914800	-0.0992	2	0.0162	7681	1.00E-09	rs282258	C	T
ebi-a-GCST004444	7707875	0.085	4	0.0172	7681	7.23E-07	rs111913416	T	A
ebi-a-GCST004444	60498473	-0.0789	4	0.0171	7681	3.78E-06	rs2086656	T	C
ebi-a-GCST004444	43749163	-0.0947	6	0.0195	7681	1.46E-06	rs3025021	C	T
ebi-a-GCST004444	106017976	-0.0865	6	0.0172	7681	5.24E-07	rs10457128	A	G
ebi-a-GCST004444	44197006	0.1194	6	0.0255	7681	3.72E-06	rs41282660	G	A
ebi-a-GCST004444	43924830	-0.2853	6	0.0165	7681	5.77E-67	rs4349809	G	T
ebi-a-GCST004444	2692622	-0.0824	9	0.0165	7681	7.07E-07	rs2375980	G	C
ebi-a-GCST004444	65016174	0.0852	10	0.0167	7681	3.23E-07	rs7088799	G	T
ebi-a-GCST004444	15580283	0.084	20	0.0174	7681	1.17E-06	rs465757	A	G
ebi-a-GCST004445	159175354	0.12	1	0.0236	3526	3.88E-07	rs12075	A	G
ebi-a-GCST004445	32848640	0.6149	7	0.1308	3526	2.57E-06	rs141926526	C	A
ebi-a-GCST004445	133411607	-0.1266	8	0.0255	3526	7.02E-07	rs2673604	A	C
ebi-a-GCST004445	25183093	0.1214	15	0.0252	3526	1.29E-06	rs11634944	C	T
ebi-a-GCST004446	234386907	0.1098	1	0.0236	8189	3.25E-06	rs10752777	A	T
ebi-a-GCST004446	224874874	-0.1164	2	0.0215	8189	7.34E-08	rs13412535	A	G
ebi-a-GCST004446	152716682	0.3667	3	0.0781	8189	2.60E-06	rs75101555	G	C
ebi-a-GCST004446	22083404	0.0738	9	0.0158	8189	3.17E-06	rs1333040	T	C
ebi-a-GCST004446	80729043	-0.3289	16	0.07	8189	2.61E-06	rs76856708	C	T
ebi-a-GCST004446	45722293	0.1973	17	0.0372	8189	1.08E-07	rs72831623	A	G
ebi-a-GCST004446	50431113	0.2672	20	0.0553	8189	9.58E-07	rs73273528	T	C
ebi-a-GCST004446	55026741	-0.079	20	0.0169	8189	3.26E-06	rs1884910	G	C
ebi-a-GCST004447	165541642	0.2692	1	0.0571	3638	2.43E-06	rs12121840	T	C
ebi-a-GCST004447	129058985	0.1117	3	0.0237	3638	2.44E-06	rs56134659	G	A
ebi-a-GCST004447	119163509	-0.1311	9	0.027	3638	1.13E-06	rs1054402	C	T
ebi-a-GCST004447	84727524	-0.1786	13	0.0388	3638	3.74E-06	rs2809154	T	C
ebi-a-GCST004447	33200623	-0.1171	14	0.0247	3638	2.12E-06	rs11627423	C	A
ebi-a-GCST004447	66453074	0.4453	15	0.0908	3638	1.00E-06	rs61335305	A	C
ebi-a-GCST004447	43857223	0.2274	17	0.0474	3638	1.50E-06	rs11869294	G	C
ebi-a-GCST004447	55118193	0.3651	19	0.0757	3638	1.46E-06	rs147747784	C	G
ebi-a-GCST004447	43093376	-0.1966	22	0.0426	3638	3.86E-06	rs9623661	T	C
ebi-a-GCST004448	128139459	0.2801	7	0.0715	3309	2.00E-06	rs143319329	T	C
ebi-a-GCST004448	66453074	0.2966	15	0.0724	3309	1.90E-06	rs61335305	A	C
ebi-a-GCST004448	7467907	-0.1082	16	0.0283	3309	2.09E-06	rs62015704	G	A
ebi-a-GCST004448	57571033	0.2032	17	0.0454	3309	3.59E-06	rs9898641	C	T
ebi-a-GCST004448	71104371	0.0717	18	0.0187	3309	4.98E-06	rs1942793	T	G
ebi-a-GCST004450	53550640	0.3514	1	0.0748	3634	2.36E-06	rs41294750	T	C
ebi-a-GCST004450	134330220	-0.3355	10	0.0723	3634	3.50E-06	rs4880409	T	C
ebi-a-GCST004450	1524506	0.3566	11	0.0774	3634	3.93E-06	rs61867538	T	C
ebi-a-GCST004450	32039757	-0.2865	12	0.0557	3634	4.50E-07	rs76963786	T	C
ebi-a-GCST004450	76415379	0.1374	13	0.0293	3634	2.76E-06	rs3736858	G	C
ebi-a-GCST004450	62606535	-0.5143	14	0.1113	3634	4.29E-06	rs117807175	C	G
ebi-a-GCST004450	12741267	-0.1228	18	0.0264	3634	3.27E-06	rs7242404	A	G
ebi-a-GCST004450	67768914	-0.2759	18	0.0587	3634	2.52E-06	rs7232268	G	A
ebi-a-GCST004451	168653321	0.1698	2	0.0349	3409	1.16E-06	rs75904417	C	A
ebi-a-GCST004451	55397736	-0.1352	4	0.0286	3409	2.31E-06	rs218247	C	G
ebi-a-GCST004451	46263543	0.1307	5	0.0285	3409	4.38E-06	rs8175379	A	T
ebi-a-GCST004451	17679165	0.4781	5	0.1016	3409	2.53E-06	rs141425475	C	T
ebi-a-GCST004451	43928511	-0.3245	6	0.0249	3409	6.87E-39	rs4320361	T	G
ebi-a-GCST004451	87134083	0.327	8	0.0688	3409	1.99E-06	rs117509142	C	T
ebi-a-GCST004451	41415618	0.1638	8	0.0361	3409	4.46E-06	rs28793375	T	C
ebi-a-GCST004451	126903513	0.4588	10	0.1007	3409	4.51E-06	rs78346957	A	G
ebi-a-GCST004451	103007935	-0.1557	14	0.0303	3409	3.39E-07	rs62006410	T	C
ebi-a-GCST004451	56948759	-0.4924	14	0.1013	3409	1.91E-06	rs17091524	C	T
ebi-a-GCST004451	17544866	0.5178	16	0.1064	3409	1.07E-06	rs77981494	C	T
ebi-a-GCST004451	63960405	-0.4819	18	0.0989	3409	9.75E-07	rs144701438	A	G
ebi-a-GCST004451	55118193	0.4134	19	0.0778	3409	9.12E-08	rs147747784	C	G
ebi-a-GCST004452	214953648	0.1173	2	0.0249	3364	2.44E-06	rs7578892	G	C
ebi-a-GCST004452	110076751	-0.2634	2	0.0554	3364	2.03E-06	rs11680908	G	A
ebi-a-GCST004452	23179531	-0.116	2	0.0247	3364	2.40E-06	rs6737109	C	T
ebi-a-GCST004452	43927050	-0.1515	6	0.0246	3364	7.69E-10	rs7767396	G	A
ebi-a-GCST004452	16092360	-0.5239	6	0.1109	3364	1.69E-06	rs72831687	A	G
ebi-a-GCST004452	36746190	-0.2638	19	0.0529	3364	6.00E-07	rs73040130	C	T
ebi-a-GCST004453	151803047	-0.5831	1	0.127	8124	4.32E-06	rs79597994	T	C
ebi-a-GCST004453	113705169	0.4678	1	0.0978	8124	1.76E-06	rs116705532	G	T
ebi-a-GCST004453	11704885	0.0881	3	0.0184	8124	1.70E-06	rs4444693	A	T
ebi-a-GCST004453	147653591	-0.1775	3	0.0384	8124	4.05E-06	rs7613691	G	A
ebi-a-GCST004453	175960753	-0.1161	4	0.0225	8124	2.27E-07	rs13106889	A	T
ebi-a-GCST004453	159654030	-0.1796	6	0.0366	8124	9.03E-07	rs73023729	A	G
ebi-a-GCST004453	151162472	0.1274	7	0.0253	8124	4.97E-07	rs17713451	A	G
ebi-a-GCST004453	102190129	0.0824	9	0.0161	8124	2.94E-07	rs10512267	C	T
ebi-a-GCST004453	138824257	0.2924	9	0.0629	8124	2.71E-06	rs117146485	C	T
ebi-a-GCST004453	29710620	0.1676	13	0.0359	8124	3.03E-06	rs9508291	C	T
ebi-a-GCST004453	71086147	-0.077	18	0.0165	8124	2.87E-06	rs2849346	G	C
ebi-a-GCST004453	374061	-0.114	20	0.0229	8124	6.88E-07	rs9941733	G	A
ebi-a-GCST004454	37914930	-0.1686	2	0.0352	3677	1.61E-06	rs929551	G	C
ebi-a-GCST004454	59359679	-0.8503	3	0.1809	3677	1.47E-06	rs185231391	C	T
ebi-a-GCST004454	25058323	-0.1126	4	0.0239	3677	2.43E-06	rs759244	A	T
ebi-a-GCST004454	101196302	0.3303	4	0.0716	3677	3.99E-06	rs61705228	T	C
ebi-a-GCST004454	9823768	-0.1867	5	0.0379	3677	8.06E-07	rs115360066	G	A
ebi-a-GCST004454	119976700	0.1264	5	0.0266	3677	2.00E-06	rs11241559	G	T
ebi-a-GCST004454	32137610	-0.1369	8	0.0292	3677	2.63E-06	rs4733117	C	A
ebi-a-GCST004454	6095928	0.6279	10	0.0485	3677	1.57E-38	rs12722497	A	C
ebi-a-GCST004454	6443310	-0.7064	17	0.1488	3677	2.10E-06	rs117244812	A	G
ebi-a-GCST004455	15204245	-0.1175	1	0.0253	3475	3.41E-06	rs2807544	G	A
ebi-a-GCST004455	19238636	-0.6961	2	0.1495	3475	3.22E-06	rs62124990	T	G
ebi-a-GCST004455	224874874	0.1764	2	0.0332	3475	1.18E-07	rs13412535	A	G
ebi-a-GCST004455	156675703	0.1172	3	0.0242	3475	1.21E-06	rs7615304	G	A
ebi-a-GCST004455	64060934	-0.4001	3	0.0858	3475	2.82E-06	rs80336398	C	T
ebi-a-GCST004455	55390380	-0.1617	4	0.0349	3475	3.87E-06	rs170117	T	C
ebi-a-GCST004455	120888143	-0.1192	7	0.0248	3475	1.47E-06	rs7806875	T	A
ebi-a-GCST004455	67192928	0.1261	7	0.0269	3475	2.77E-06	rs4634519	G	A
ebi-a-GCST004455	1717507	-0.1581	10	0.0343	3475	4.19E-06	rs10903540	A	G
ebi-a-GCST004455	66453074	0.4514	15	0.0918	3475	7.32E-07	rs61335305	A	C
ebi-a-GCST004455	86918674	0.1131	16	0.0247	3475	4.76E-06	rs12051139	C	T
ebi-a-GCST004455	15273744	-0.1303	21	0.0285	3475	4.84E-06	rs56254584	G	C
ebi-a-GCST007542	113678856	-0.5299	2	0.0546163	4910	2.95E-22	rs4241122	A	G
ebi-a-GCST007542	20100222	0.448438	6	0.0966741	4910	3.51E-06	rs2235142	C	T
ebi-a-GCST90000472	245883738	0.29951	1	0.05948	982	4.77E-07	rs10924311	G	A
ebi-a-GCST90000472	192390988	0.22264	2	0.04833	982	4.09E-06	rs13015182	A	C
ebi-a-GCST90000472	11694337	-0.58994	3	0.11001	982	8.20E-08	rs62245807	T	A
ebi-a-GCST90000472	93690281	0.31339	6	0.06098	982	2.76E-07	rs10485369	C	T
ebi-a-GCST90000472	37200920	-0.74024	14	0.15022	982	8.31E-07	rs78009249	C	T
ebi-a-GCST90000472	93635603	-0.23748	14	0.0487	982	1.08E-06	rs72706479	G	A
ebi-a-GCST90000472	74187394	1.09697	14	0.23393	982	2.74E-06	rs148819689	A	G
ebi-a-GCST90000472	34664039	0.3866	21	0.04898	982	2.94E-15	rs2843700	T	C
ebi-a-GCST90000473	209697014	-0.51017	1	0.10819	982	2.41E-06	rs11590239	A	T
ebi-a-GCST90000473	28421381	-0.23538	2	0.04971	982	2.19E-06	rs11891642	T	C
ebi-a-GCST90000473	19855958	-0.26636	3	0.05649	982	2.41E-06	rs9866713	C	T
ebi-a-GCST90000473	148144766	0.33537	3	0.07219	982	3.39E-06	rs4585162	A	G
ebi-a-GCST90000473	16527549	-0.6361	4	0.13667	982	3.25E-06	rs73242332	G	A
ebi-a-GCST90000473	175724056	0.35492	4	0.07772	982	4.95E-06	rs1485938	T	G
ebi-a-GCST90000473	158803086	0.47985	5	0.0495	982	3.19E-22	rs6897260	G	A
ebi-a-GCST90000473	9534637	0.23193	7	0.04817	982	1.47E-06	rs6961356	G	A
ebi-a-GCST90000473	117442123	-0.21101	9	0.04464	982	2.28E-06	rs6478100	T	C
ebi-a-GCST90000473	117362948	0.23394	11	0.05089	982	4.28E-06	rs582285	A	G
ebi-a-GCST90000473	56099096	-0.2402	15	0.05261	982	4.98E-06	rs62046566	T	C
ebi-a-GCST90000474	29767522	-0.30396	1	0.06367	982	1.81E-06	rs12144024	T	C
ebi-a-GCST90000474	119426383	0.55749	2	0.11982	982	3.27E-06	rs80046595	T	C
ebi-a-GCST90000474	144245178	-0.54921	3	0.1111	982	7.68E-07	rs941216	T	C
ebi-a-GCST90000474	159287057	0.92689	5	0.20137	982	4.17E-06	rs3948368	G	A
ebi-a-GCST90000474	93206264	0.22376	7	0.04812	982	3.32E-06	rs16868443	C	G
ebi-a-GCST90000474	130674481	-0.26021	7	0.05455	982	1.84E-06	rs68056147	A	G
ebi-a-GCST90000474	79449624	0.62109	9	0.13547	982	4.55E-06	rs73462316	G	C
ebi-a-GCST90000474	84380344	0.87986	9	0.16897	982	1.92E-07	rs75624834	C	T
ebi-a-GCST90000474	5997820	-0.41044	10	0.05481	982	6.99E-14	rs3136630	T	C
ebi-a-GCST90000474	46288794	-0.7413	14	0.1621	982	4.81E-06	rs116900138	G	C
ebi-a-GCST90000474	83707267	-0.63838	16	0.13828	982	3.90E-06	rs117324043	G	A
ebi-a-GCST90000475	84717591	0.71698	2	0.15117	982	2.11E-06	rs55658717	G	A
ebi-a-GCST90000475	103060313	-0.68842	2	0.0565	982	3.78E-34	rs4851584	G	A
ebi-a-GCST90000475	53355211	-0.27509	6	0.05658	982	1.16E-06	rs6930743	T	C
ebi-a-GCST90000475	139353481	0.93228	7	0.19241	982	1.26E-06	rs77247461	G	A
ebi-a-GCST90000475	54400155	-1.12587	7	0.23429	982	1.54E-06	rs73113753	A	T
ebi-a-GCST90000475	127867084	1.20058	8	0.26234	982	4.73E-06	rs148842261	G	A
ebi-a-GCST90000475	129511972	-1.22727	10	0.26873	982	4.95E-06	rs75558181	T	C
ebi-a-GCST90000475	52019971	-1.67774	10	0.33047	982	3.84E-07	rs73322965	A	G
ebi-a-GCST90000475	26734991	0.23221	12	0.04819	982	1.44E-06	rs11048591	C	A
ebi-a-GCST90000475	65936170	1.02512	13	0.22283	982	4.22E-06	rs74531797	A	G
ebi-a-GCST90000475	51596054	0.85166	13	0.18412	982	3.74E-06	rs7322649	A	G
ebi-a-GCST90000475	11876755	-1.01105	19	0.20844	982	1.23E-06	rs78961098	G	A
ebi-a-GCST90000476	238194894	-0.95946	2	0.19021	982	4.55E-07	rs55671334	G	C
ebi-a-GCST90000476	81011226	0.6213	3	0.12526	982	7.04E-07	rs12186090	T	C
ebi-a-GCST90000476	43155855	0.33332	22	0.06371	982	1.68E-07	rs4239900	G	C
ebi-a-GCST90000477	32784766	0.2689	2	0.05014	982	8.21E-08	rs6747560	G	T
ebi-a-GCST90000477	113244962	-0.4808	5	0.10198	982	2.42E-06	rs13165947	T	C
ebi-a-GCST90000477	149515796	0.29241	7	0.06288	982	3.32E-06	rs1557956	T	C
ebi-a-GCST90000477	17570010	1.16113	8	0.25197	982	4.06E-06	rs13439624	T	A
ebi-a-GCST90000477	112080384	-0.25371	11	0.04686	982	6.14E-08	rs10891343	C	T
ebi-a-GCST90000477	121781013	-0.33955	12	0.07192	982	2.35E-06	rs11065527	T	A
ebi-a-GCST90000477	109932241	-0.32457	13	0.06407	982	4.06E-07	rs9555575	T	G
ebi-a-GCST90000477	61310411	-0.56173	13	0.12163	982	3.87E-06	rs77052359	A	G
ebi-a-GCST90000477	73552263	-0.5997	14	0.12817	982	2.88E-06	rs117613125	C	T
ebi-a-GCST90000477	50203816	0.39523	17	0.08395	982	2.50E-06	rs8067663	A	G
ebi-a-GCST90000478	86042133	1.1226	1	0.24385	982	4.15E-06	rs78608505	A	G
ebi-a-GCST90000478	128511289	0.8626	3	0.18276	982	2.36E-06	rs143574469	A	G
ebi-a-GCST90000478	177469582	-0.20687	4	0.04506	982	4.40E-06	rs13148526	C	T
ebi-a-GCST90000478	29360879	0.33882	5	0.07239	982	2.87E-06	rs79989891	A	T
ebi-a-GCST90000478	48074815	0.40399	6	0.08825	982	4.70E-06	rs9395338	T	G
ebi-a-GCST90000478	77166671	0.7421	12	0.1543	982	1.51E-06	rs2887463	A	T
ebi-a-GCST90000478	37993811	0.21789	13	0.04565	982	1.82E-06	rs4533146	T	C
ebi-a-GCST90000478	48469411	0.2479	14	0.05416	982	4.72E-06	rs6572472	C	T
ebi-a-GCST90000478	99482702	0.70928	15	0.15283	982	3.47E-06	rs45554539	A	G
ebi-a-GCST90000479	229699167	1.01249	1	0.21564	982	2.66E-06	rs767304	A	G
ebi-a-GCST90000479	88221248	-0.33054	1	0.06953	982	2.00E-06	rs305428	C	A
ebi-a-GCST90000479	74803526	-0.8563	3	0.17093	982	5.45E-07	rs75219447	T	G
ebi-a-GCST90000479	113898574	-0.34853	9	0.07162	982	1.14E-06	rs1891492	C	A
ebi-a-GCST90000479	23921562	1.16915	10	0.25338	982	3.95E-06	rs72771441	A	G
ebi-a-GCST90000479	36187177	-0.92023	18	0.19237	982	1.72E-06	rs8182389	A	G
ebi-a-GCST90000479	42292976	0.30855	18	0.06436	982	1.64E-06	rs6507581	T	G
ebi-a-GCST90000480	89366328	-0.42753	1	0.09177	982	3.18E-06	rs4585957	T	C
ebi-a-GCST90000480	136862240	-0.26654	3	0.05824	982	4.72E-06	rs112913664	A	T
ebi-a-GCST90000480	78970335	-0.25074	4	0.05403	982	3.47E-06	rs969944	G	T
ebi-a-GCST90000480	51255684	-0.7741	5	0.16549	982	2.90E-06	rs140625219	G	A
ebi-a-GCST90000480	124028905	-0.72735	8	0.1484	982	9.51E-07	rs111813275	T	C
ebi-a-GCST90000480	37992920	0.24518	13	0.04759	982	2.58E-07	rs9603178	A	T
ebi-a-GCST90000480	20881525	0.22054	17	0.04775	982	3.86E-06	rs62056767	T	C
ebi-a-GCST90010139	26904280	-0.194494	3	0.0419056	1301	4.73E-06	rs1910901	T	C
ebi-a-GCST90010139	82746665	0.196699	3	0.0419145	1301	3.66E-06	rs28828200	T	C
ebi-a-GCST90010139	14046490	-0.408821	5	0.0877302	1301	4.40E-06	rs2919648	A	G
ebi-a-GCST90010139	3316956	0.674035	7	0.121933	1301	6.15E-08	rs139745390	C	T
ebi-a-GCST90010139	7853019	0.52619	9	0.1103	1301	2.46E-06	rs117431630	A	G
ebi-a-GCST90010139	81600451	-0.656067	15	0.0846179	1301	7.76E-14	rs4778639	G	T
ebi-a-GCST90010139	81947623	-0.46149	15	0.0974175	1301	3.92E-06	rs536338172	T	C
ebi-a-GCST90010139	8500733	-0.505604	18	0.101485	1301	1.07E-06	rs116737980	A	G
ebi-a-GCST90010139	7867545	-0.269481	19	0.0578647	1301	4.17E-06	rs111870037	A	G
ebi-a-GCST90010139	28168930	-0.24287	21	0.0498706	1301	1.57E-06	rs2830536	T	A
ebi-a-GCST90010139	48795422	0.411352	22	0.0889377	1301	4.84E-06	rs147856022	T	C
ebi-a-GCST90010140	68879378	-0.199431	2	0.0426917	1299	3.92E-06	rs6546422	G	T
ebi-a-GCST90010140	8329920	0.46004	5	0.0984805	1299	4.00E-06	rs76750994	A	C
ebi-a-GCST90010140	153719985	0.271686	6	0.0571803	1299	2.71E-06	rs12198650	T	C
ebi-a-GCST90010140	119257248	0.216254	11	0.0435009	1299	9.66E-07	rs56133216	C	T
ebi-a-GCST90010140	116682668	1.08378	11	0.230105	1299	4.58E-06	rs149137426	A	T
ebi-a-GCST90010140	21176975	-0.319576	13	0.0441992	1299	3.06E-12	rs9509296	C	T
ebi-a-GCST90010140	36594084	0.663897	14	0.143161	1299	4.58E-06	rs11156906	C	T
ebi-a-GCST90010140	59830469	-2.10927	16	0.443548	1299	2.66E-06	rs62049490	G	A
ebi-a-GCST90010140	15636722	0.197106	20	0.0400528	1299	1.30E-06	rs464304	C	T
ebi-a-GCST90010141	32489851	0.280775	2	0.0414597	1301	6.31E-11	rs385076	C	T
ebi-a-GCST90010141	71811130	-0.263885	3	0.0564448	1301	3.94E-06	rs62248064	A	G
ebi-a-GCST90010141	195049731	0.705694	3	0.145326	1301	1.65E-06	rs113733569	T	C
ebi-a-GCST90010141	129280700	0.465492	7	0.100131	1301	4.34E-06	rs117513368	T	C
ebi-a-GCST90010141	3575866	0.353804	7	0.0670993	1301	2.22E-07	rs7458030	T	G
ebi-a-GCST90010141	106619547	1.06274	10	0.216577	1301	1.31E-06	rs561223361	C	G
ebi-a-GCST90010141	77098164	-0.217952	12	0.0433532	1301	9.76E-07	rs11115101	G	A
ebi-a-GCST90010141	20350038	0.363711	12	0.0781507	1301	4.47E-06	rs11610286	T	C
ebi-a-GCST90010141	2307324	2.74486	16	0.507052	1301	1.17E-07	rs138708769	A	G
ebi-a-GCST90010141	72968051	0.394448	16	0.0733647	1301	1.36E-07	rs8063835	A	G
ebi-a-GCST90010141	34481492	-0.260352	17	0.0516149	1301	6.75E-07	rs2002481	C	G
ebi-a-GCST90010141	46778108	0.434259	20	0.0848533	1301	8.06E-07	rs227882	G	A
ebi-a-GCST90010142	213480526	-0.464058	1	0.100163	1301	4.67E-06	rs144988619	T	C
ebi-a-GCST90010142	113834434	-0.228356	2	0.0457648	1301	8.56E-07	rs12468224	C	G
ebi-a-GCST90010142	73166135	-0.71419	2	0.138642	1301	3.83E-07	rs144115964	A	G
ebi-a-GCST90010142	57301994	0.78002	3	0.156519	1301	9.10E-07	rs146368688	T	C
ebi-a-GCST90010142	16909994	-0.447618	6	0.0916379	1301	1.44E-06	rs72829806	G	A
ebi-a-GCST90010142	112802326	0.577415	6	0.122759	1301	3.66E-06	rs150600078	C	T
ebi-a-GCST90010142	18098464	-0.247178	7	0.0489906	1301	7.97E-07	rs7784288	T	C
ebi-a-GCST90010142	886046	0.725131	8	0.155445	1301	4.03E-06	rs117311370	G	A
ebi-a-GCST90010142	140097710	2.0345	8	0.438513	1301	4.96E-06	rs117530102	C	T
ebi-a-GCST90010142	11840071	-0.454875	8	0.0910567	1301	8.31E-07	rs6985349	T	C
ebi-a-GCST90010142	15249790	0.643701	9	0.129732	1301	9.87E-07	rs73646016	C	T
ebi-a-GCST90010142	36283657	-0.408468	9	0.0828771	1301	1.15E-06	rs111403740	G	T
ebi-a-GCST90010142	100639829	0.231515	13	0.0492331	1301	3.41E-06	rs12100237	A	G
ebi-a-GCST90010142	26037168	0.259597	15	0.053442	1301	1.87E-06	rs61991475	G	A
ebi-a-GCST90010143	77582680	-0.928338	1	0.196519	1301	3.06E-06	rs116544504	T	A
ebi-a-GCST90010143	180193767	0.281206	1	0.0565319	1301	9.22E-07	rs12747802	G	A
ebi-a-GCST90010143	63519491	-0.206532	1	0.0430196	1301	2.52E-06	rs4915870	A	T
ebi-a-GCST90010143	102828817	-0.357688	2	0.0404678	1301	6.65E-17	rs1922291	G	A
ebi-a-GCST90010143	103308109	-0.292643	2	0.0467655	1301	1.42E-09	rs2215944	T	G
ebi-a-GCST90010143	173084426	0.296832	2	0.0631547	1301	3.45E-06	rs2357319	C	T
ebi-a-GCST90010143	127245040	-0.252729	3	0.050332	1301	7.32E-07	rs67262164	A	G
ebi-a-GCST90010143	68951441	0.216078	3	0.0463134	1301	4.01E-06	rs17048130	G	A
ebi-a-GCST90010143	28867071	0.503403	3	0.106573	1301	3.55E-06	rs13087479	T	C
ebi-a-GCST90010143	42273578	-0.524686	4	0.109516	1301	2.25E-06	rs7668247	G	T
ebi-a-GCST90010143	32548069	0.660562	6	0.139634	1301	3.21E-06	rs73726893	T	A
ebi-a-GCST90010143	78371390	-0.754181	7	0.149471	1301	6.58E-07	rs10485920	A	C
ebi-a-GCST90010143	114915671	0.305972	8	0.0647136	1301	3.31E-06	rs142240015	A	G
ebi-a-GCST90010143	21564918	0.476272	9	0.0981613	1301	1.68E-06	rs7857252	G	C
ebi-a-GCST90010143	82996676	-0.199039	9	0.0428208	1301	4.35E-06	rs2378475	C	T
ebi-a-GCST90010143	72933804	0.317214	16	0.0670807	1301	2.99E-06	rs12597280	G	A
ebi-a-GCST90010143	6196377	-0.273738	18	0.0561404	1301	1.61E-06	rs9957058	C	T
ebi-a-GCST90010143	52968224	0.487923	19	0.105412	1301	4.78E-06	rs117645125	T	C
ebi-a-GCST90010144	150789444	3.6661	4	0.689161	1301	1.73E-07	rs150402475	A	G
ebi-a-GCST90010144	35921689	1.90565	4	0.36193	1301	2.15E-07	rs73225519	A	G
ebi-a-GCST90010144	82396587	-0.366413	5	0.0716219	1301	5.44E-07	rs9293329	A	G
ebi-a-GCST90010144	124527837	0.386315	5	0.0825899	1301	4.64E-06	rs61084798	C	T
ebi-a-GCST90010144	111785938	-0.426675	7	0.0919797	1301	4.69E-06	rs147769064	G	A
ebi-a-GCST90010144	50010896	0.294641	8	0.055293	1301	1.60E-07	rs10448011	C	A
ebi-a-GCST90010144	25071529	-0.70346	8	0.151616	1301	4.52E-06	rs57544736	C	G
ebi-a-GCST90010144	71358314	-0.98012	10	0.205626	1301	2.52E-06	rs117817683	T	C
ebi-a-GCST90010144	101951704	-0.446808	10	0.0797414	1301	3.69E-08	rs148840700	T	C
ebi-a-GCST90010144	100555653	3.00503	12	0.602701	1301	8.74E-07	rs189134106	A	G
ebi-a-GCST90010144	92287822	-0.3283	15	0.0673831	1301	1.53E-06	rs11853241	G	C
ebi-a-GCST90010144	4255440	-0.621156	19	0.0382551	1301	2.88E-45	rs55873430	A	G
ebi-a-GCST90010144	2595283	-0.227616	19	0.0488562	1301	4.18E-06	rs79607524	A	G
ebi-a-GCST90010145	163607781	-1.03278	4	0.219179	1292	3.40E-06	rs144977002	A	G
ebi-a-GCST90010145	90062622	-0.277821	4	0.0598201	1292	4.58E-06	rs1513817	T	C
ebi-a-GCST90010145	126874804	0.929389	4	0.190988	1292	1.72E-06	rs72682089	G	T
ebi-a-GCST90010145	97258008	-0.265772	6	0.0547926	1292	1.75E-06	rs74364909	G	A
ebi-a-GCST90010145	7161635	-0.291059	10	0.0627268	1292	4.72E-06	rs2497469	G	C
ebi-a-GCST90010145	96047705	-0.34381	13	0.0704926	1292	1.74E-06	rs12430248	T	C
ebi-a-GCST90010145	27326842	0.240548	16	0.042461	1292	3.25E-08	rs8052962	G	T
ebi-a-GCST90010145	41014391	1.88981	20	0.406554	1292	4.39E-06	rs146223984	A	G
ebi-a-GCST90010145	9450909	-0.402983	20	0.082328	1292	1.38E-06	rs8122737	T	C
ebi-a-GCST90010146	133815680	0.542584	2	0.115774	1301	3.72E-06	rs77776553	C	T
ebi-a-GCST90010146	201475874	0.222864	2	0.0424637	1301	2.48E-07	rs2516310	G	A
ebi-a-GCST90010146	154369987	-0.245242	5	0.053016	1301	4.85E-06	rs13162291	A	G
ebi-a-GCST90010146	118717116	-0.1928	8	0.0394011	1301	2.51E-06	rs218008	C	A
ebi-a-GCST90010146	7337913	0.296597	9	0.0606155	1301	1.41E-06	rs10125819	A	G
ebi-a-GCST90010146	55209359	1.39169	10	0.265542	1301	3.05E-07	rs147476852	T	C
ebi-a-GCST90010146	26649509	-2.76831	14	0.581396	1301	3.00E-06	rs79768828	A	G
ebi-a-GCST90010146	67337300	0.424277	14	0.0908477	1301	3.95E-06	rs116977305	T	A
ebi-a-GCST90010146	23668443	-2.78829	16	0.571219	1301	1.45E-06	rs78207655	C	T
ebi-a-GCST90010146	56202194	-0.262064	17	0.0543136	1301	2.21E-06	rs181240	T	A
ebi-a-GCST90010146	67014298	-0.381474	18	0.0724582	1301	2.75E-07	rs75164359	T	C
ebi-a-GCST90010146	9901360	-0.578521	18	0.124098	1301	4.11E-06	rs29211	T	C
ebi-a-GCST90010146	43075016	0.751815	21	0.157327	1301	2.45E-06	rs112347765	A	T
ebi-a-GCST90010146	47581009	-0.527644	22	0.110819	1301	2.61E-06	rs115773500	A	G
ebi-a-GCST90010224	41056791	-2.01936	1	0.425885	1323	2.80E-06	rs144734155	T	C
ebi-a-GCST90010224	66621266	-0.277681	4	0.0542966	1323	4.69E-07	rs13113004	C	A
ebi-a-GCST90010224	130792073	-0.837526	6	0.173189	1323	1.79E-06	rs190101148	T	C
ebi-a-GCST90010224	36343333	-0.467241	6	0.0989821	1323	3.81E-06	rs2071797	T	C
ebi-a-GCST90010224	72901529	0.2269	13	0.0480349	1323	3.04E-06	rs551719	C	T
ebi-a-GCST90010224	10750548	-0.204669	16	0.042305	1323	1.89E-06	rs2541522	G	A
ebi-a-GCST90010224	31909490	-0.326172	17	0.0662739	1323	1.19E-06	rs79042714	A	G
ebi-a-GCST90010224	17600977	-0.258715	22	0.0413576	1323	9.22E-10	rs5994165	A	G
ebi-a-GCST90010224	17384519	0.314972	22	0.0401403	1323	3.39E-14	rs3891997	C	T
ebi-a-GCST90010224	17586583	0.719113	22	0.0342441	1323	1.39E-63	rs2241047	G	C
ebi-a-GCST90010224	17676102	-0.232266	22	0.0420646	1323	5.85E-08	rs5992638	A	T
ebi-a-GCST90010224	19794002	1.0344	22	0.218629	1323	2.98E-06	rs138872781	T	C
ebi-a-GCST90010225	40389420	-0.208365	1	0.0409952	1323	5.39E-07	rs3131644	C	T
ebi-a-GCST90010225	162012507	-0.204657	1	0.0438916	1323	4.26E-06	rs12133579	G	A
ebi-a-GCST90010225	32555861	0.795049	6	0.160038	1323	9.53E-07	rs34139413	G	T
ebi-a-GCST90010225	108380004	-0.197385	9	0.0404095	1323	1.53E-06	rs10816284	A	G
ebi-a-GCST90010225	117807708	0.810515	9	0.168101	1323	2.27E-06	rs113915868	T	C
ebi-a-GCST90010225	62810848	-0.200817	10	0.0430201	1323	4.27E-06	rs1897362	T	G
ebi-a-GCST90010226	102778819	0.221738	2	0.0424342	1323	2.87E-07	rs3917267	A	G
ebi-a-GCST90010226	98406933	-0.220103	3	0.0392835	1323	3.66E-08	rs12496730	C	G
ebi-a-GCST90010226	153800329	-0.228737	3	0.0492095	1323	4.34E-06	rs1627048	T	C
ebi-a-GCST90010226	122317887	-0.443051	3	0.0945466	1323	4.61E-06	rs9818070	C	T
ebi-a-GCST90010226	32605904	0.82483	6	0.171442	1323	2.06E-06	rs116178934	T	A
ebi-a-GCST90010226	46959091	0.4753	7	0.0980046	1323	1.71E-06	rs76982879	C	T
ebi-a-GCST90010226	39228338	0.676185	8	0.136529	1323	1.40E-06	rs13258867	G	A
ebi-a-GCST90010226	56305644	-0.292569	10	0.0616954	1323	4.16E-06	rs12257225	T	C
ebi-a-GCST90010226	93755048	-0.221266	13	0.044932	1323	1.18E-06	rs55757510	A	G
ebi-a-GCST90010226	33394153	0.356106	14	0.0742263	1323	2.15E-06	rs12434815	G	A
ebi-a-GCST90010226	42905340	0.206881	15	0.0442513	1323	4.42E-06	rs1197547	T	G
ebi-a-GCST90010226	47340268	-1.37556	18	0.292148	1323	3.30E-06	rs117684378	C	G
ebi-a-GCST90010226	48245138	-0.208239	22	0.0430297	1323	2.11E-06	rs8139983	G	A
ebi-a-GCST90010227	102624226	-0.454814	2	0.0418819	1323	4.17E-24	rs3218848	A	G
ebi-a-GCST90010227	26003695	-0.283809	4	0.0560478	1323	5.93E-07	rs6817908	A	G
ebi-a-GCST90010227	32025522	0.838233	5	0.172426	1323	2.15E-06	rs112045836	G	A
ebi-a-GCST90010227	157055047	-0.249603	5	0.0535644	1323	4.31E-06	rs6895071	A	G
ebi-a-GCST90010227	99413374	-0.29964	5	0.063224	1323	2.85E-06	rs76576984	T	C
ebi-a-GCST90010227	26851284	-0.370467	5	0.0720032	1323	3.95E-07	rs257802	G	A
ebi-a-GCST90010227	32609126	0.186677	6	0.0363416	1323	4.36E-07	rs1071630	C	T
ebi-a-GCST90010227	6878182	0.43677	6	0.0934198	1323	3.93E-06	rs112114826	C	G
ebi-a-GCST90010227	41991256	-0.247328	13	0.0512049	1323	1.94E-06	rs9532809	C	T
ebi-a-GCST90010227	59171886	-0.748297	15	0.151114	1323	1.04E-06	rs150421381	T	C
ebi-a-GCST90010228	205142621	0.220765	2	0.0462698	1323	2.49E-06	rs71427735	T	C
ebi-a-GCST90010228	50678232	-0.449537	2	0.0951948	1323	3.12E-06	rs75881090	T	G
ebi-a-GCST90010228	37647156	0.304482	2	0.0607014	1323	7.84E-07	rs12617664	G	T
ebi-a-GCST90010228	91227425	-0.625262	4	0.124889	1323	7.83E-07	rs114977391	T	C
ebi-a-GCST90010228	6532004	0.508328	10	0.0957316	1323	1.74E-07	rs41367851	T	C
ebi-a-GCST90010228	117000166	-0.511796	10	0.108514	1323	3.56E-06	rs112352944	A	G
ebi-a-GCST90010228	6095928	0.86916	10	0.0558773	1323	7.47E-43	rs12722497	A	C
ebi-a-GCST90010228	43200993	-0.299369	17	0.0600122	1323	8.58E-07	rs62066672	A	G
ebi-a-GCST90010228	3612914	0.233449	19	0.0460545	1323	6.39E-07	rs6510763	C	T
ebi-a-GCST90010229	154426264	0.990591	1	0.0297832	1323	1.03E-106	rs4129267	T	C
ebi-a-GCST90010229	147755567	0.278496	1	0.0580443	1323	2.25E-06	rs141985586	G	T
ebi-a-GCST90010229	156858049	0.312728	1	0.0570785	1323	7.82E-08	rs75000987	G	C
ebi-a-GCST90010229	152818081	-0.402023	1	0.0518174	1323	6.09E-14	rs34879209	G	A
ebi-a-GCST90010229	36933928	-0.727262	2	0.153929	1323	3.03E-06	rs10196397	A	G
ebi-a-GCST90010229	1626289	-0.219837	3	0.0472986	1323	4.54E-06	rs2170493	G	A
ebi-a-GCST90010229	170657341	0.287238	4	0.0564527	1323	5.22E-07	rs60578368	A	G
ebi-a-GCST90010229	39854403	-0.197932	4	0.0422032	1323	3.82E-06	rs6531743	A	G
ebi-a-GCST90010229	106697851	-0.199529	5	0.0402882	1323	1.02E-06	rs10447299	G	A
ebi-a-GCST90010229	150955921	-0.187085	5	0.0399676	1323	4.25E-06	rs9918229	A	G
ebi-a-GCST90010229	81185964	0.327544	9	0.0689117	1323	2.90E-06	rs77052591	A	G
ebi-a-GCST90010229	75758496	-1.88665	12	0.395637	1323	2.63E-06	rs117114353	T	C
ebi-a-GCST90010229	91964125	0.730054	13	0.154657	1323	3.18E-06	rs146045266	T	C
ebi-a-GCST90010229	111974655	-0.692348	13	0.149288	1323	4.81E-06	rs144126716	T	C
ebi-a-GCST90010229	54821568	0.620425	18	0.127026	1323	1.48E-06	rs140430587	A	C
ebi-a-GCST90010229	23803304	0.210678	22	0.0407752	1323	4.41E-07	rs8136605	G	A
ebi-a-GCST90011994	96985670	-0.0579	1	0.0123	21758	2.69E-06	rs11165658	G	A
ebi-a-GCST90011994	199471120	0.2392	1	0.0523	21758	4.73E-06	rs79522806	T	C
ebi-a-GCST90011994	49524619	-0.2081	4	0.0433	21758	1.53E-06	rs374090093	C	T
ebi-a-GCST90011994	74589597	-0.1876	4	0.0237	21758	2.67E-15	rs7655660	A	G
ebi-a-GCST90011994	37903927	0.1108	5	0.0202	21758	3.83E-08	rs972492	C	A
ebi-a-GCST90011994	122141830	-0.0828	5	0.0175	21758	2.13E-06	rs78759345	T	C
ebi-a-GCST90011994	88412786	0.0538	6	0.0116	21758	3.78E-06	rs2787927	G	A
ebi-a-GCST90011994	68711311	-0.2046	7	0.0441	21758	3.46E-06	rs117516143	G	A
ebi-a-GCST90011994	92699458	-0.0565	9	0.0123	21758	4.67E-06	rs2043963	C	T
ebi-a-GCST90011994	118629449	-0.1628	10	0.0317	21758	2.72E-07	rs6585420	C	T
ebi-a-GCST90011994	62858548	0.083	12	0.0174	21758	1.88E-06	rs78741217	A	G
ebi-a-GCST90011994	52430132	-0.1607	13	0.0339	21758	2.08E-06	rs7986191	C	T
ebi-a-GCST90011994	25549433	0.316	14	0.0684	21758	3.81E-06	rs142438235	G	T
ebi-a-GCST90011994	78982335	-0.0842	16	0.0157	21758	8.67E-08	rs4887995	A	G
ebi-a-GCST90011994	4616387	-0.06	17	0.0129	21758	3.03E-06	rs35592645	A	C
ebi-a-GCST90011994	36692976	-0.4259	18	0.0846	21758	4.72E-07	rs72886502	T	G
ebi-a-GCST90012004	26523643	-0.068	1	0.0139	21758	9.67E-07	rs74835839	C	T
ebi-a-GCST90012004	93708124	-0.0853	1	0.0179	21758	1.91E-06	rs532024	G	A
ebi-a-GCST90012004	79196267	-0.2721	1	0.0571	21758	1.87E-06	rs139008239	A	G
ebi-a-GCST90012004	113841030	-0.204	2	0.0104	21758	2.46E-85	rs6734238	G	A
ebi-a-GCST90012004	114043016	0.0556	2	0.0118	21758	2.35E-06	rs4849192	A	G
ebi-a-GCST90012004	113803563	-0.1464	2	0.0112	21758	2.26E-39	rs7569284	A	G
ebi-a-GCST90012004	166479775	0.2338	3	0.0506	21758	3.82E-06	rs76351462	G	A
ebi-a-GCST90012004	196360830	-0.0738	3	0.0159	21758	3.43E-06	rs1684468	T	A
ebi-a-GCST90012004	16233223	-0.2897	6	0.0615	21758	2.43E-06	rs150226685	T	C
ebi-a-GCST90012004	30518180	0.388	8	0.0845	21758	4.40E-06	rs142329455	T	C
ebi-a-GCST90012004	137491378	0.2785	9	0.059	21758	2.31E-06	rs11103413	G	A
ebi-a-GCST90012004	20348808	0.0648	9	0.0138	21758	2.61E-06	rs10964541	C	G
ebi-a-GCST90012004	29473138	0.1598	9	0.0343	21758	3.08E-06	rs78078342	G	A
ebi-a-GCST90012004	125164371	-0.2625	10	0.0562	21758	3.00E-06	rs143966031	G	A
ebi-a-GCST90012004	2467419	-0.195	12	0.0422	21758	3.71E-06	rs563595624	C	G
ebi-a-GCST90012004	72735581	-0.0799	13	0.0156	21758	3.09E-07	rs9542868	C	G
ebi-a-GCST90012004	95637422	0.1179	15	0.0226	21758	1.87E-07	rs291032	G	C
ebi-a-GCST90012004	66931339	0.0544	15	0.0119	21758	4.97E-06	rs12908565	C	A
ebi-a-GCST90012004	81807765	-0.1506	16	0.0327	21758	4.27E-06	rs113087075	T	C
ebi-a-GCST90012004	4602209	0.1607	16	0.0324	21758	6.75E-07	rs147302029	A	G
ebi-a-GCST90012004	38189055	-0.0603	17	0.0105	21758	1.01E-08	rs3935280	G	A
ebi-a-GCST90012004	77710554	0.2063	17	0.0446	21758	3.67E-06	rs13342087	A	G
ebi-a-GCST90012004	14266938	0.0745	17	0.0147	21758	4.26E-07	rs12947042	A	C
ebi-a-GCST90012004	54319624	0.2231	19	0.0133	21758	5.52E-63	rs62143194	G	C
ebi-a-GCST90012004	51628529	0.0588	19	0.0115	21758	2.89E-07	rs2075803	G	A
ebi-a-GCST90012005	181847127	0.4099	1	0.0893	21758	4.44E-06	rs111572787	T	C
ebi-a-GCST90012005	154426970	0.1747	1	0.0124	21758	3.34E-45	rs2228145	C	A
ebi-a-GCST90012005	43014917	-0.1821	1	0.0379	21758	1.51E-06	rs148924545	G	A
ebi-a-GCST90012005	154823511	-0.0573	2	0.0122	21758	2.69E-06	rs1444691	G	A
ebi-a-GCST90012005	163620359	-0.0679	3	0.0147	21758	4.11E-06	rs9811834	T	A
ebi-a-GCST90012005	107897920	-0.1956	3	0.0418	21758	2.92E-06	rs80316479	T	C
ebi-a-GCST90012005	55033811	-0.4095	4	0.0884	21758	3.57E-06	rs34032964	T	A
ebi-a-GCST90012005	158529492	0.0631	5	0.0128	21758	8.68E-07	rs7448500	G	C
ebi-a-GCST90012005	32583159	0.0823	6	0.0138	21758	2.37E-09	rs4959106	C	T
ebi-a-GCST90012005	139676372	-0.2511	7	0.0506	21758	7.01E-07	rs76598619	C	T
ebi-a-GCST90012005	122192092	-0.3623	11	0.0731	21758	7.16E-07	rs144530765	G	A
ebi-a-GCST90012005	4439131	0.068	16	0.0147	21758	3.95E-06	rs1530088	T	C
ebi-a-GCST90012005	30102856	-0.0617	19	0.0133	21758	3.74E-06	rs2288477	G	A
ebi-a-GCST90012005	45355743	-0.0791	19	0.0166	21758	1.85E-06	rs4802241	C	A
ebi-a-GCST90012005	35481231	-0.071	19	0.0155	21758	4.52E-06	rs2651097	A	G
ebi-a-GCST90012017	69137752	-0.2404	1	0.0515	21758	3.10E-06	rs145363361	A	G
ebi-a-GCST90012017	134963862	-0.0968	2	0.0113	21758	1.30E-17	rs1257169	A	C
ebi-a-GCST90012017	187368733	-0.1286	2	0.0264	21758	1.16E-06	rs10164423	A	G
ebi-a-GCST90012017	196613127	0.0959	2	0.0207	21758	3.79E-06	rs113732805	A	G
ebi-a-GCST90012017	194061826	-0.09	3	0.0138	21758	7.59E-11	rs11711157	T	C
ebi-a-GCST90012017	38774489	0.0965	4	0.0147	21758	4.53E-11	rs9715769	C	A
ebi-a-GCST90012017	29944314	-0.052	6	0.0102	21758	3.66E-07	rs2844803	C	T
ebi-a-GCST90012017	107168208	-0.1541	6	0.0319	21758	1.38E-06	rs191919970	G	A
ebi-a-GCST90012017	3516504	-0.0644	6	0.0124	21758	2.18E-07	rs4959847	C	T
ebi-a-GCST90012017	101805442	-0.1793	10	0.0105	21758	8.03E-66	rs11599750	T	C
ebi-a-GCST90012017	101841153	0.0861	10	0.0181	21758	1.85E-06	rs10883439	G	A
ebi-a-GCST90012017	29496991	0.0624	12	0.0113	21758	3.09E-08	rs10843390	T	C
ebi-a-GCST90012017	111833788	-0.0757	12	0.0103	21758	2.24E-13	rs10774624	A	G
ebi-a-GCST90012017	57410191	0.0875	12	0.0182	21758	1.51E-06	rs2291855	A	G
ebi-a-GCST90012017	57023457	0.1169	15	0.0252	21758	3.59E-06	rs150460588	C	T
ebi-a-GCST90012017	26694861	-0.1349	17	0.0102	21758	1.45E-39	rs704	A	G
ebi-a-GCST90012017	7079593	0.0977	17	0.0147	21758	2.92E-11	rs111072793	A	C
ebi-a-GCST90012017	74194197	0.0518	18	0.0112	21758	4.03E-06	rs2042717	T	C
ebi-a-GCST90012017	4351449	-0.2411	19	0.0377	21758	1.60E-10	rs116888401	C	G
ebi-a-GCST90012017	4276486	-0.4177	19	0.0109	21758	1.00E-200	rs8102855	C	T
ebi-a-GCST90012017	4287125	0.1632	19	0.0109	21758	5.27E-51	rs4807575	C	T
ebi-a-GCST90012017	15079078	-0.0702	19	0.0134	21758	1.50E-07	rs73011399	C	T
ebi-a-GCST90012017	4196283	0.1534	19	0.0115	21758	1.16E-40	rs8110225	G	A
ebi-a-GCST90012017	34158587	0.0823	20	0.0149	21758	3.22E-08	rs12625762	A	G
ebi-a-GCST90012024	17899151	-0.1086	1	0.0224	21758	1.24E-06	rs12049589	T	C
ebi-a-GCST90012024	80465764	0.2314	1	0.0506	21758	4.76E-06	rs112579775	T	C
ebi-a-GCST90012024	154801173	-0.0528	1	0.0113	21758	3.16E-06	rs1218551	T	C
ebi-a-GCST90012024	15722503	0.058	2	0.0126	21758	4.21E-06	rs13391772	G	A
ebi-a-GCST90012024	197269697	-0.1586	2	0.0345	21758	4.35E-06	rs6744838	T	C
ebi-a-GCST90012024	32489851	0.1845	2	0.0118	21758	3.19E-55	rs385076	C	T
ebi-a-GCST90012024	156491160	0.0602	3	0.0103	21758	5.12E-09	rs9867857	T	C
ebi-a-GCST90012024	77164312	-0.1108	3	0.0241	21758	4.34E-06	rs62251794	C	T
ebi-a-GCST90012024	186632822	-0.2289	3	0.048	21758	1.82E-06	rs116028368	A	G
ebi-a-GCST90012024	73039628	0.0994	3	0.0204	21758	1.17E-06	rs35877346	G	A
ebi-a-GCST90012024	167512569	0.208	3	0.0448	21758	3.40E-06	rs55872908	A	G
ebi-a-GCST90012024	68682536	0.1821	5	0.0279	21758	6.41E-11	rs17229943	C	A
ebi-a-GCST90012024	132402771	0.3058	5	0.0643	21758	1.96E-06	rs149607284	C	T
ebi-a-GCST90012024	72477652	-0.2268	5	0.0491	21758	3.91E-06	rs181716581	C	T
ebi-a-GCST90012024	114220361	0.1024	6	0.0223	21758	4.25E-06	rs17187117	C	T
ebi-a-GCST90012024	31095864	-0.0646	6	0.0123	21758	1.64E-07	rs3131005	A	G
ebi-a-GCST90012024	70071331	0.0928	7	0.0187	21758	7.41E-07	rs38302	A	G
ebi-a-GCST90012024	26146063	-0.0738	7	0.0127	21758	6.41E-09	rs916964	G	C
ebi-a-GCST90012024	144656754	0.0881	8	0.0122	21758	4.57E-13	rs4606077	C	T
ebi-a-GCST90012024	537286	-0.2315	10	0.047	21758	8.34E-07	rs139416129	A	G
ebi-a-GCST90012024	104907164	-0.0793	11	0.0138	21758	9.04E-09	rs558315	G	C
ebi-a-GCST90012024	112025306	-0.2183	11	0.012	21758	3.74E-74	rs5744249	C	A
ebi-a-GCST90012024	111884608	-0.0548	12	0.0112	21758	1.09E-06	rs3184504	C	T
ebi-a-GCST90012024	54321933	0.236	19	0.013	21758	1.24E-73	rs10424405	G	A
ebi-a-GCST90012025	154360838	0.3534	1	0.0128	21758	1.17E-168	rs72633650	C	T
ebi-a-GCST90012025	154799310	-0.0577	1	0.0103	21758	2.21E-08	rs1218552	A	G
ebi-a-GCST90012025	154568086	0.452	1	0.0123	21758	1.00E-200	rs11264224	C	A
ebi-a-GCST90012025	154653951	-0.2534	1	0.012	21758	1.19E-98	rs61811421	T	C
ebi-a-GCST90012025	154416069	-0.5735	1	0.0395	21758	9.27E-48	rs116141616	A	G
ebi-a-GCST90012025	153591876	0.3009	1	0.0321	21758	6.62E-21	rs61805738	A	G
ebi-a-GCST90012025	152771963	0.1956	1	0.0279	21758	2.42E-12	rs72702900	A	T
ebi-a-GCST90012025	175102166	-0.051	4	0.0106	21758	1.37E-06	rs11729730	A	G
ebi-a-GCST90012025	54338852	0.0749	4	0.0159	21758	2.64E-06	rs1467156	A	C
ebi-a-GCST90012025	185373134	0.0711	4	0.0147	21758	1.32E-06	rs3775578	C	T
ebi-a-GCST90012025	168448597	0.2172	5	0.0469	21758	3.67E-06	rs78013587	T	C
ebi-a-GCST90012025	149254670	-0.0761	6	0.0166	21758	4.67E-06	rs1038348	A	G
ebi-a-GCST90012025	34510689	0.1467	7	0.0316	21758	3.36E-06	rs537232378	G	T
ebi-a-GCST90012025	105388691	-0.0514	10	0.0101	21758	4.15E-07	rs12415143	A	G
ebi-a-GCST90012025	22002080	0.053	13	0.0116	21758	4.70E-06	rs8002194	C	T
ebi-a-GCST90012025	6401808	0.0593	16	0.0121	21758	9.08E-07	rs7187473	C	T
ebi-a-GCST90012025	49553987	0.0613	18	0.0129	21758	1.94E-06	rs9952221	A	T
ebi-a-GCST90012025	57105944	0.2576	18	0.0555	21758	3.41E-06	rs147527391	A	G
ebi-a-GCST90012025	41403873	0.2531	19	0.0509	21758	6.60E-07	rs562057162	G	A
ebi-a-GCST90012049	208808884	-0.1724	2	0.0366	21758	2.47E-06	rs112694744	A	G
ebi-a-GCST90012049	141550696	-0.0782	3	0.0143	21758	4.83E-08	rs58623354	T	G
ebi-a-GCST90012049	42031004	-0.1955	5	0.0428	21758	4.85E-06	rs186961544	T	A
ebi-a-GCST90012049	72464988	0.0736	5	0.0155	21758	2.17E-06	rs10055158	G	A
ebi-a-GCST90012049	155029604	-0.2876	5	0.0629	21758	4.91E-06	rs4958414	G	C
ebi-a-GCST90012049	61725989	-0.0488	8	0.0106	21758	4.68E-06	rs58373491	G	A
ebi-a-GCST90012049	20228466	0.2158	9	0.0339	21758	2.02E-10	rs117089718	C	T
ebi-a-GCST90012049	90805881	0.1299	10	0.0284	21758	4.86E-06	rs74591774	A	T
ebi-a-GCST90012049	132712456	0.1281	10	0.0273	21758	2.65E-06	rs11598616	G	A
ebi-a-GCST90012049	28009741	0.1389	12	0.0302	21758	4.39E-06	rs258403	C	T
ebi-a-GCST90012049	81588521	-0.9174	15	0.0325	21758	3.48E-175	rs79431016	G	C
ebi-a-GCST90012049	81604131	-0.9442	15	0.0282	21758	1.00E-200	rs4778640	G	A
ebi-a-GCST90012049	81813744	-0.0678	15	0.0125	21758	5.60E-08	rs16972963	G	C
ebi-a-GCST90012049	81574356	-0.9107	15	0.043	21758	8.95E-100	rs72746169	T	C
ebi-a-GCST90012049	81601745	0.2301	15	0.0432	21758	1.03E-07	rs17875585	T	G
ebi-a-GCST90012049	10714601	0.0559	17	0.0117	21758	1.77E-06	rs11656442	G	A
ebi-a-GCST90012049	54321933	0.1241	19	0.0132	21758	5.28E-21	rs10424405	G	A
ebi-a-GCST90012049	1036018	0.0575	19	0.0122	21758	2.49E-06	rs930232	A	G
prot-a-1464	233697107	-0.2314	1	0.0499	3301	3.47E-06	rs7417523	A	T
prot-a-1464	196662459	-0.1149	1	0.0248	3301	3.47E-06	rs10922096	C	T
prot-a-1464	3263624	-0.1415	3	0.0285	3301	7.24E-07	rs11719868	A	G
prot-a-1464	6673702	0.2995	10	0.0558	3301	8.13E-08	rs200131178	G	A
prot-a-1464	102855388	-0.1333	11	0.0291	3301	4.68E-06	rs518565	T	C
prot-a-1464	66333416	-0.3871	13	0.0809	3301	1.70E-06	rs142984946	T	G
prot-a-1464	62181344	-0.5538	13	0.1172	3301	2.29E-06	rs117705750	A	C
prot-a-1464	8960325	-0.5116	16	0.1105	3301	3.63E-06	rs138031402	A	G
prot-a-1464	54320636	-0.1667	19	0.0303	3301	3.63E-08	rs62143196	G	A
prot-a-1465	94063217	-0.4241	4	0.0857	3301	7.41E-07	rs115740979	G	T
prot-a-1465	14745441	-0.2168	7	0.0471	3301	4.17E-06	rs189777830	G	C
prot-a-1465	28004716	0.213	7	0.04	3301	1.00E-07	rs28548509	A	T
prot-a-1465	155143476	0.198	7	0.0383	3301	2.29E-07	rs71534187	C	A
prot-a-1465	119823448	-0.3782	7	0.08	3301	2.29E-06	rs74937663	C	T
prot-a-1465	128621231	0.217	8	0.0457	3301	2.04E-06	rs10283095	A	C
prot-a-1465	69703245	-0.453	8	0.0962	3301	2.45E-06	rs2958318	C	A
prot-a-1465	118522665	0.1385	10	0.0269	3301	2.57E-07	rs1665672	T	G
prot-a-1465	12612914	-0.2195	12	0.0434	3301	4.27E-07	rs77282240	G	A
prot-a-1465	86199450	-0.4193	14	0.0821	3301	3.24E-07	rs568431641	C	T
prot-a-1465	71922610	0.1776	15	0.0384	3301	3.80E-06	rs11631031	G	A
prot-a-1465	88972591	-0.346	16	0.0753	3301	4.37E-06	rs117482119	G	C
prot-a-1465	63620384	-1.0632	17	0.2018	3301	1.38E-07	rs143821447	A	G
prot-a-1465	54320636	-0.1708	19	0.0303	3301	1.66E-08	rs62143196	G	A
prot-a-1465	40484010	-0.1456	21	0.03	3301	1.26E-06	rs1013434	T	C
prot-a-1466	20019767	-0.2385	2	0.0473	3301	4.68E-07	rs4035111	T	C
prot-a-1466	116963444	-0.4615	4	0.0949	3301	1.15E-06	rs7695436	C	T
prot-a-1466	131575077	-0.1495	4	0.0304	3301	8.91E-07	rs2200815	G	A
prot-a-1466	154266565	0.1259	6	0.0268	3301	2.63E-06	rs7745695	G	T
prot-a-1466	81415285	-0.4229	7	0.0859	3301	8.51E-07	rs564626352	C	T
prot-a-1466	48029416	-0.4955	8	0.1009	3301	9.12E-07	rs142669502	A	G
prot-a-1466	92449590	-0.2525	9	0.055	3301	4.37E-06	rs76802068	G	C
prot-a-1466	991440	-0.1474	10	0.0312	3301	2.29E-06	rs61833266	C	T
prot-a-1466	111129390	0.6575	12	0.1261	3301	1.86E-07	rs184063786	G	C
prot-a-1466	58312234	-0.3862	12	0.0806	3301	1.66E-06	rs141510378	G	A
prot-a-1466	93429193	-0.3814	12	0.079	3301	1.38E-06	rs142842883	T	C
prot-a-1466	114795996	0.1508	13	0.03	3301	5.13E-07	rs142855181	G	A
prot-a-1466	54320636	-0.1619	19	0.0303	3301	8.91E-08	rs62143196	G	A
prot-a-1466	33523554	-0.2156	22	0.0448	3301	1.48E-06	rs73164340	A	G
prot-a-1467	225489192	0.3739	2	0.0785	3301	1.95E-06	rs142942912	A	C
prot-a-1467	54494131	-0.1611	2	0.0338	3301	1.86E-06	rs13411098	T	C
prot-a-1467	212165670	0.2585	2	0.0483	3301	8.51E-08	rs10164427	A	C
prot-a-1467	139407572	0.1596	2	0.0337	3301	2.14E-06	rs6741501	C	A
prot-a-1467	79079533	-0.1428	5	0.029	3301	8.71E-07	rs552723178	T	C
prot-a-1467	103332255	0.1184	7	0.0259	3301	4.90E-06	rs2299366	G	T
prot-a-1467	34656479	0.5065	9	0.0479	3301	4.37E-26	rs11575578	A	G
prot-a-1467	73695651	0.1666	10	0.0307	3301	5.75E-08	rs116926439	A	G
prot-a-1467	113266314	0.7205	11	0.1556	3301	3.63E-06	rs149987192	A	G
prot-a-1467	85797289	-0.2643	11	0.0553	3301	1.74E-06	rs7107075	G	C
prot-a-1467	59812275	0.1165	18	0.0253	3301	4.37E-06	rs12326173	G	A
prot-a-1467	26878283	-0.4268	22	0.0906	3301	2.45E-06	rs41281585	G	A
prot-a-1468	35356678	0.1267	1	0.0251	3301	4.68E-07	rs11264155	G	C
prot-a-1468	223146166	-0.1658	2	0.0363	3301	4.90E-06	rs16863649	T	C
prot-a-1468	886098	-0.181	2	0.0378	3301	1.62E-06	rs6716377	A	G
prot-a-1468	119775171	-0.2693	2	0.0581	3301	3.63E-06	rs4849745	G	T
prot-a-1468	50526217	-0.3537	3	0.0755	3301	2.82E-06	rs114506524	A	G
prot-a-1468	182578646	-0.1501	4	0.0318	3301	2.40E-06	rs62339552	A	G
prot-a-1468	153941906	-0.3177	5	0.0668	3301	1.95E-06	rs973565	A	T
prot-a-1468	9563285	0.1173	6	0.0256	3301	4.68E-06	rs9395681	C	T
prot-a-1468	156937394	0.4852	7	0.1057	3301	4.47E-06	rs181422673	A	T
prot-a-1468	103331696	0.6537	8	0.1393	3301	2.69E-06	rs556986689	A	C
prot-a-1468	136513457	0.4202	9	0.0886	3301	2.14E-06	rs3025413	T	A
prot-a-1468	74750736	-0.1277	9	0.0255	3301	5.62E-07	rs4327921	A	G
prot-a-1468	85452093	0.1703	10	0.0361	3301	2.45E-06	rs10886941	C	T
prot-a-1468	7773282	-0.2352	10	0.049	3301	1.58E-06	rs79432761	G	A
prot-a-1468	59190650	-0.1264	11	0.0273	3301	3.63E-06	rs17584022	A	G
prot-a-1468	74190122	0.1272	16	0.0257	3301	7.24E-07	rs200285	C	G
prot-a-1468	49620242	-0.1485	17	0.0269	3301	3.55E-08	rs7208047	G	A
prot-a-1468	54306372	-0.1393	19	0.0294	3301	2.09E-06	rs2866111	T	C
prot-a-1468	11677145	0.1294	19	0.0281	3301	4.17E-06	rs34912772	C	T
prot-a-1469	21084832	-0.1442	2	0.0316	3301	4.90E-06	rs13022310	T	C
prot-a-1469	228246834	0.3714	2	0.0756	3301	9.12E-07	rs113646688	T	C
prot-a-1469	7442334	0.1689	4	0.0367	3301	4.17E-06	rs74517891	T	C
prot-a-1469	183060694	0.1538	4	0.0319	3301	1.41E-06	rs1450141	G	A
prot-a-1469	42422083	0.1285	5	0.0281	3301	4.79E-06	rs1509458	T	G
prot-a-1469	83184551	-0.1728	5	0.0326	3301	1.15E-07	rs34271035	T	C
prot-a-1469	16661758	0.119	6	0.026	3301	4.90E-06	rs9370918	T	C
prot-a-1469	66545516	-0.4922	10	0.101	3301	1.10E-06	rs116945002	T	C
prot-a-1469	83308053	0.3175	11	0.0674	3301	2.51E-06	rs11233689	G	C
prot-a-1470	47223733	-0.5553	3	0.1186	3301	2.82E-06	rs148846352	C	T
prot-a-1470	162453655	-0.4705	3	0.0983	3301	1.70E-06	rs146589314	C	A
prot-a-1470	136374985	0.2993	5	0.0645	3301	3.55E-06	rs59346178	G	T
prot-a-1470	126642219	-0.1519	6	0.0325	3301	3.02E-06	rs647463	G	A
prot-a-1470	29766661	-0.1222	6	0.0263	3301	3.47E-06	rs1736993	A	G
prot-a-1470	114523024	0.2843	11	0.0574	3301	7.41E-07	rs79820676	T	G
prot-a-1470	106829134	-0.17	13	0.0369	3301	4.07E-06	rs61974906	G	A
prot-a-1470	51628514	0.2224	16	0.0484	3301	4.37E-06	rs13335843	T	G
prot-a-1470	76492566	-0.3605	17	0.073	3301	7.94E-07	rs147351948	T	C
prot-a-1470	40061836	-0.546	17	0.113	3301	1.35E-06	rs140050646	T	C
prot-a-1470	54320636	-0.142	19	0.0303	3301	2.82E-06	rs62143196	G	A
prot-a-1470	39461377	-0.2363	20	0.0459	3301	2.63E-07	rs78807265	A	G
prot-a-1470	44496594	-0.2044	21	0.0421	3301	1.23E-06	rs2244171	T	G
prot-a-1471	188115682	0.2146	3	0.0277	3301	8.71E-15	rs9815073	A	C
prot-a-1471	11791515	-0.1568	3	0.0306	3301	2.88E-07	rs62245853	T	C
prot-a-1471	41179026	-0.4134	5	0.088	3301	2.69E-06	rs111547974	A	G
prot-a-1471	158792306	0.3111	5	0.0261	3301	8.32E-33	rs4921223	G	A
prot-a-1471	144848351	-0.4336	6	0.0894	3301	1.23E-06	rs143809049	A	G
prot-a-1471	74256352	-0.3559	9	0.0771	3301	3.89E-06	rs140397820	G	A
prot-a-1471	23691051	0.2217	9	0.0473	3301	2.75E-06	rs9696499	G	C
prot-a-1471	48360648	0.1685	11	0.0327	3301	2.57E-07	rs11039685	A	G
prot-a-1471	98725128	0.3264	11	0.0675	3301	1.32E-06	rs74748552	A	G
prot-a-1471	109545956	-0.1178	13	0.0255	3301	3.89E-06	rs7325982	A	G
prot-a-1471	103232234	-0.1325	14	0.026	3301	3.55E-07	rs12891718	A	C
prot-a-1471	99772085	-0.5499	15	0.1173	3301	2.75E-06	rs111957807	T	C
prot-a-1471	51037275	0.2481	16	0.0541	3301	4.47E-06	rs7206392	A	G
prot-a-1471	50202081	-0.1679	19	0.0347	3301	1.29E-06	rs59662975	A	G
prot-a-1471	38993652	-0.3329	21	0.0728	3301	4.79E-06	rs145967371	A	T
prot-a-1471	41916925	0.4679	21	0.1002	3301	3.02E-06	rs117217556	A	G
prot-a-1472	73622542	0.3755	1	0.0808	3301	3.39E-06	rs74341559	A	C
prot-a-1472	121968289	-0.2091	2	0.0455	3301	4.37E-06	rs4073805	T	C
prot-a-1472	12314512	-0.1326	3	0.0265	3301	5.62E-07	rs2960420	G	C
prot-a-1472	73826580	0.1263	5	0.0266	3301	2.04E-06	rs298399	G	A
prot-a-1472	101679461	0.3371	7	0.0661	3301	3.31E-07	rs34765461	T	C
prot-a-1472	487138	-0.2396	9	0.0506	3301	2.19E-06	rs55641349	T	C
prot-a-1472	62514914	0.3758	10	0.0804	3301	2.95E-06	rs72811847	G	A
prot-a-1472	26597316	-0.1359	10	0.0285	3301	1.91E-06	rs1888251	T	C
prot-a-1472	10377085	-0.3811	16	0.0826	3301	3.98E-06	rs142530048	A	C
prot-a-1472	54320716	-0.1598	19	0.0303	3301	1.38E-07	rs62143197	A	G
prot-a-1473	97600861	0.247	1	0.0503	3301	9.12E-07	rs116014441	G	A
prot-a-1473	8575978	0.3663	5	0.0788	3301	3.31E-06	rs72735869	C	T
prot-a-1473	118641096	-0.1298	5	0.0284	3301	4.68E-06	rs4895365	G	A
prot-a-1473	104792440	-0.382	5	0.0833	3301	4.47E-06	rs77397202	T	G
prot-a-1473	88225676	-0.1457	6	0.029	3301	4.90E-07	rs202140594	A	G
prot-a-1473	101655134	0.314	7	0.0674	3301	3.24E-06	rs34728832	T	C
prot-a-1473	86452286	0.5069	7	0.101	3301	5.25E-07	rs74477759	G	A
prot-a-1473	76465272	0.148	11	0.0312	3301	2.09E-06	rs7942337	T	C
prot-a-1473	91737452	0.3256	13	0.0712	3301	4.90E-06	rs9560757	A	T
prot-a-1473	66729200	-0.2729	18	0.0543	3301	5.01E-07	rs1367734	C	T
prot-a-1473	54320636	-0.2229	19	0.0302	3301	1.48E-13	rs62143196	G	A
prot-a-1474	21998105	-0.4371	1	0.094	3301	3.31E-06	rs77921576	G	A
prot-a-1474	67889571	0.2568	1	0.0267	3301	6.03E-22	rs12566098	G	C
prot-a-1474	47307458	0.2103	2	0.0429	3301	9.33E-07	rs7569336	G	C
prot-a-1474	3254752	0.2369	3	0.0471	3301	4.90E-07	rs73111317	G	A
prot-a-1474	28049593	-0.3053	4	0.0653	3301	2.88E-06	rs111381852	C	G
prot-a-1474	5412983	0.2016	8	0.0437	3301	3.98E-06	rs59926069	T	C
prot-a-1474	67252622	-0.1357	8	0.028	3301	1.32E-06	rs56332328	C	T
prot-a-1474	16942000	-0.1614	9	0.0337	3301	1.66E-06	rs1538586	T	G
prot-a-1474	54506266	-0.1757	10	0.037	3301	2.04E-06	rs72792746	C	T
prot-a-1474	13028374	-0.1741	10	0.0361	3301	1.41E-06	rs10906276	G	A
prot-a-1474	86511286	0.2969	10	0.0634	3301	2.88E-06	rs117994881	A	G
prot-a-1474	122384457	0.1633	12	0.0342	3301	1.74E-06	rs529736	C	A
prot-a-1474	38182408	-0.5694	13	0.1137	3301	5.50E-07	rs182528112	A	G
prot-a-1474	73573146	0.14	17	0.0281	3301	6.46E-07	rs201072005	T	C
prot-a-1474	13741139	-0.3568	17	0.0603	3301	3.39E-09	rs78137303	G	A
prot-a-1475	162451391	-0.255	1	0.0549	3301	3.39E-06	rs357035	G	C
prot-a-1475	167912604	0.1564	2	0.0301	3301	2.00E-07	rs35472201	G	A
prot-a-1475	182962565	0.608	2	0.1251	3301	1.17E-06	rs12994341	G	A
prot-a-1475	150178669	0.4685	4	0.0977	3301	1.62E-06	rs578561	T	C
prot-a-1475	40844199	-0.1199	4	0.0261	3301	4.27E-06	rs1865605	C	T
prot-a-1475	109990082	0.1247	6	0.0266	3301	2.82E-06	rs563333037	A	C
prot-a-1475	111009525	0.3637	8	0.0788	3301	3.98E-06	rs140564169	T	C
prot-a-1475	118599226	0.3628	9	0.0789	3301	4.27E-06	rs76615837	G	T
prot-a-1475	670781	0.2138	11	0.0445	3301	1.51E-06	rs149366607	G	T
prot-a-1475	3557732	0.2957	11	0.058	3301	3.47E-07	rs11517837	C	T
prot-a-1475	105271475	-0.1852	13	0.0371	3301	6.03E-07	rs7332886	T	A
prot-a-1475	79304717	0.4626	14	0.0927	3301	6.03E-07	rs114368771	T	G
prot-a-1475	4366702	0.2031	17	0.0442	3301	4.37E-06	rs77163819	C	A
prot-a-1475	5119918	0.163	17	0.0321	3301	3.80E-07	rs2641257	A	G
prot-a-1475	9438338	-0.1462	18	0.0305	3301	1.62E-06	rs1995708	C	A
prot-a-1475	54327869	-0.1638	19	0.0298	3301	4.07E-08	rs10418046	G	T
prot-a-1475	10082540	0.3422	20	0.0733	3301	3.02E-06	rs6108391	C	T
prot-a-1475	23109291	0.1303	20	0.0249	3301	1.62E-07	rs6515302	T	C
prot-a-1476	24700747	-0.1398	1	0.0305	3301	4.57E-06	rs543685	T	G
prot-a-1476	242357338	0.1254	1	0.0252	3301	6.76E-07	rs10449290	A	C
prot-a-1476	34274638	0.4573	2	0.0994	3301	4.27E-06	rs146460953	G	T
prot-a-1476	64080140	-0.4592	2	0.0933	3301	8.71E-07	rs148643731	G	A
prot-a-1476	149926650	-0.38	3	0.0783	3301	1.23E-06	rs74585152	C	T
prot-a-1476	187153786	0.1924	4	0.0246	3301	5.13E-15	rs4241818	C	T
prot-a-1476	176775851	0.1369	5	0.0269	3301	3.72E-07	rs34604271	T	C
prot-a-1476	141433764	-0.3456	6	0.0756	3301	4.79E-06	rs116877586	G	A
prot-a-1476	78461811	-0.1503	7	0.0322	3301	3.16E-06	rs561356	T	C
prot-a-1476	11745892	0.4606	10	0.0964	3301	1.78E-06	rs60595573	T	C
prot-a-1476	79388708	0.1268	13	0.0262	3301	1.29E-06	rs9544885	G	T
prot-a-1476	68843506	-0.3881	15	0.0667	3301	6.03E-09	rs113851752	G	C
prot-a-1476	79156835	0.4218	16	0.0781	3301	6.61E-08	rs79807852	T	C
prot-a-1476	17865752	-0.1223	17	0.0257	3301	1.95E-06	rs9905284	A	G
prot-a-1476	24183364	-0.3956	22	0.0845	3301	2.82E-06	rs79121409	C	G
prot-a-1477	232420627	0.1162	1	0.0249	3301	3.16E-06	rs1890316	C	A
prot-a-1477	60771686	-0.488	1	0.1053	3301	3.63E-06	rs61802252	T	C
prot-a-1477	90757168	-0.4821	1	0.0948	3301	3.72E-07	rs138519569	T	G
prot-a-1477	18684321	0.1252	2	0.0264	3301	2.14E-06	rs9941586	T	C
prot-a-1477	100755807	0.134	3	0.0284	3301	2.29E-06	rs2595916	G	A
prot-a-1477	149677481	0.4338	4	0.0856	3301	4.07E-07	rs115567535	A	G
prot-a-1477	31974329	0.1406	5	0.0269	3301	1.78E-07	rs7710058	C	T
prot-a-1477	91410973	-0.1512	7	0.0284	3301	1.05E-07	rs6959472	A	C
prot-a-1477	5431582	0.2801	9	0.0612	3301	4.79E-06	rs13285144	A	C
prot-a-1477	5643212	0.1314	10	0.0284	3301	3.80E-06	rs4747925	G	A
prot-a-1477	5998659	-0.2645	10	0.044	3301	1.82E-09	rs2296141	T	C
prot-a-1477	6016892	0.5091	10	0.0251	3301	1.66E-91	rs8177641	G	A
prot-a-1477	79704925	0.452	10	0.0933	3301	1.26E-06	rs145792000	C	T
prot-a-1477	68814887	0.772	11	0.1674	3301	3.98E-06	rs10792010	G	T
prot-a-1477	19263205	0.1246	13	0.0271	3301	4.37E-06	rs9509412	A	G
prot-a-1477	85774340	0.1872	16	0.0407	3301	4.17E-06	rs11647718	A	G
prot-a-1477	6350537	-0.382	17	0.0789	3301	1.29E-06	rs113770904	T	C
prot-a-1477	5724483	-0.169	18	0.0366	3301	3.80E-06	rs12327152	G	A
prot-a-1478	244814405	0.1542	1	0.0331	3301	3.09E-06	rs2806597	A	G
prot-a-1478	226122925	0.4215	2	0.0921	3301	4.79E-06	rs35865769	A	G
prot-a-1478	178573448	0.1224	3	0.0248	3301	7.94E-07	rs9844876	C	T
prot-a-1478	108293334	0.2104	4	0.0393	3301	8.32E-08	rs143512416	A	G
prot-a-1478	181294189	-0.1285	4	0.0278	3301	3.80E-06	rs55797489	A	G
prot-a-1478	140572562	-0.2948	8	0.0622	3301	2.19E-06	rs149529737	C	A
prot-a-1478	6015197	0.2834	10	0.026	3301	1.45E-27	rs8177654	C	T
prot-a-1478	129018247	-0.3559	11	0.0754	3301	2.34E-06	rs629567	T	C
prot-a-1478	103323679	-0.7999	12	0.1651	3301	1.26E-06	rs117675309	C	T
prot-a-1478	45477111	0.3756	13	0.08	3301	2.69E-06	rs117456841	C	T
prot-a-1478	31790603	0.1826	16	0.0399	3301	4.79E-06	rs117367418	A	G
prot-a-1478	43691752	-0.4581	17	0.0863	3301	1.12E-07	rs528357649	A	G
prot-a-1478	12513496	-0.1206	17	0.0257	3301	2.63E-06	rs55977007	A	T
prot-a-1478	54324995	-0.1424	19	0.03	3301	2.00E-06	rs4632248	T	G
prot-a-1478	45700844	0.1227	21	0.0262	3301	2.82E-06	rs2776376	G	A
prot-a-1479	80267540	-0.1897	1	0.0408	3301	3.39E-06	rs17424524	G	A
prot-a-1479	238609309	-0.3855	1	0.0832	3301	3.63E-06	rs573434148	T	C
prot-a-1479	30371190	0.1465	1	0.031	3301	2.34E-06	rs12044759	T	C
prot-a-1479	63693202	0.2798	3	0.0611	3301	4.68E-06	rs17699268	C	G
prot-a-1479	7557865	-0.1275	4	0.0268	3301	1.86E-06	rs55942896	G	A
prot-a-1479	17149986	0.163	5	0.0357	3301	4.90E-06	rs67569153	T	C
prot-a-1479	52283213	0.5192	5	0.1101	3301	2.40E-06	rs115219459	C	T
prot-a-1479	139983923	0.1415	7	0.0302	3301	2.82E-06	rs62491809	T	C
prot-a-1479	51029422	0.1274	7	0.0276	3301	4.07E-06	rs7784505	G	A
prot-a-1479	144646352	0.1379	8	0.0286	3301	1.38E-06	rs13276307	T	C
prot-a-1479	90889977	0.3734	8	0.0782	3301	1.78E-06	rs62531975	C	G
prot-a-1479	135138777	-0.4065	9	0.0818	3301	6.76E-07	rs74975459	A	C
prot-a-1479	36723016	0.1201	13	0.0257	3301	3.09E-06	rs1328648	C	T
prot-a-1479	81600451	-0.6805	15	0.042	3301	4.47E-59	rs4778639	G	T
prot-a-1479	1468963	-0.2912	16	0.0613	3301	2.00E-06	rs113208122	T	C
prot-a-1479	74709851	0.6794	16	0.1448	3301	2.69E-06	rs144938022	C	T
prot-a-1479	8975029	0.3522	17	0.0748	3301	2.51E-06	rs78195747	A	G
prot-a-1479	54326212	0.505	19	0.0288	3301	4.90E-69	rs62143206	T	G
prot-a-1479	34029882	-0.1475	20	0.0308	3301	1.62E-06	rs6120946	T	A
prot-a-1480	234472162	-0.3905	1	0.0823	3301	2.09E-06	rs75318996	A	C
prot-a-1480	48382610	0.4032	2	0.0854	3301	2.29E-06	rs142066391	C	T
prot-a-1480	11757019	-0.4547	3	0.0979	3301	3.39E-06	rs182389480	A	G
prot-a-1480	32667364	-0.1364	6	0.0279	3301	1.02E-06	rs17427599	T	C
prot-a-1480	132815880	-0.1187	7	0.0258	3301	4.37E-06	rs4501529	A	G
prot-a-1480	19595969	0.334	8	0.0658	3301	3.80E-07	rs117932206	T	G
prot-a-1480	117420432	0.55	9	0.1192	3301	3.98E-06	rs12341987	A	G
prot-a-1480	68393416	0.499	10	0.109	3301	4.68E-06	rs149210472	A	C
prot-a-1480	37522027	0.1238	11	0.0268	3301	3.89E-06	rs201203025	T	C
prot-a-1480	21058731	0.1597	11	0.0343	3301	3.31E-06	rs4569005	T	C
prot-a-1480	7264248	0.1637	11	0.0353	3301	3.55E-06	rs11041275	G	A
prot-a-1480	114857179	-0.119	12	0.0258	3301	3.98E-06	rs1248047	T	A
prot-a-1480	58572904	0.7941	13	0.1719	3301	3.80E-06	rs192107689	C	T
prot-a-1480	37059309	-0.2388	14	0.0495	3301	1.41E-06	rs17104784	A	G
prot-a-1480	1515162	-0.1126	16	0.0244	3301	3.89E-06	rs2235580	T	C
prot-a-1480	47817985	0.4345	17	0.0945	3301	4.27E-06	rs138809946	A	G
prot-a-1480	33353041	0.1213	19	0.0259	3301	2.75E-06	rs1007161	A	G
prot-a-1480	54321933	-0.1603	19	0.0302	3301	1.12E-07	rs10424405	G	A
prot-a-1480	37279684	0.402	20	0.0868	3301	3.63E-06	rs151156073	C	T
prot-a-1481	23668446	0.3945	1	0.0745	3301	1.17E-07	rs77057676	T	G
prot-a-1481	101188440	0.4711	1	0.101	3301	3.16E-06	rs3917008	C	G
prot-a-1481	153121917	0.1319	3	0.0255	3301	2.34E-07	rs6440877	A	C
prot-a-1481	34059913	-0.226	3	0.0439	3301	2.69E-07	rs4072314	A	G
prot-a-1481	83705778	0.1158	4	0.0251	3301	3.89E-06	rs10025871	C	T
prot-a-1481	151629020	-0.1259	6	0.0272	3301	3.72E-06	rs9397045	A	G
prot-a-1481	128882592	-0.1241	7	0.0264	3301	2.57E-06	rs62480596	C	A
prot-a-1481	3481770	0.3346	8	0.0724	3301	3.80E-06	rs117984961	G	A
prot-a-1481	98182762	0.12	10	0.0255	3301	2.57E-06	rs56097492	A	G
prot-a-1481	107291383	0.1151	12	0.0252	3301	4.79E-06	rs1024853	G	C
prot-a-1481	60222486	0.4965	15	0.1047	3301	2.14E-06	rs116911504	A	G
prot-a-1481	8612795	-0.1537	17	0.0326	3301	2.40E-06	rs6503141	G	A
prot-a-1481	54320636	-0.145	19	0.0303	3301	1.74E-06	rs62143196	G	A
prot-a-1481	33559230	-0.2082	22	0.0447	3301	3.24E-06	rs739073	T	G
prot-a-1482	108009207	0.4258	1	0.0914	3301	3.16E-06	rs115021736	C	T
prot-a-1482	144182330	0.3581	3	0.0689	3301	2.04E-07	rs115096905	G	A
prot-a-1482	24337202	-0.3985	5	0.0695	3301	1.00E-08	rs114163150	G	A
prot-a-1482	81416529	-0.3393	7	0.073	3301	3.39E-06	rs77494114	A	T
prot-a-1482	78496738	-0.2703	7	0.0586	3301	3.98E-06	rs182933275	T	C
prot-a-1482	4155860	0.2187	8	0.0468	3301	2.95E-06	rs17413343	A	G
prot-a-1482	10518783	0.1647	9	0.0357	3301	3.98E-06	rs112436435	C	T
prot-a-1482	8481840	0.1249	10	0.0271	3301	3.89E-06	rs7907336	G	C
prot-a-1482	84326225	0.2376	11	0.0515	3301	3.89E-06	rs77558226	A	G
prot-a-1482	23016247	-0.3711	12	0.0797	3301	3.24E-06	rs73269349	T	C
prot-a-1482	114667916	0.2232	12	0.0418	3301	9.55E-08	rs75448755	C	T
prot-a-1482	29821160	0.3095	12	0.0642	3301	1.45E-06	rs35082860	A	G
prot-a-1482	114355251	-0.2415	12	0.0523	3301	3.98E-06	rs11066812	T	C
prot-a-1482	101671158	-0.2676	15	0.0497	3301	7.24E-08	rs113754763	T	C
prot-a-1482	19715582	0.255	17	0.0547	3301	3.09E-06	rs78391389	C	T
prot-a-1482	13776944	0.1626	17	0.0332	3301	1.00E-06	rs12941814	T	C
prot-a-1483	71761503	-0.2716	2	0.0583	3301	3.24E-06	rs72827533	T	C
prot-a-1483	25139846	0.4012	3	0.0862	3301	3.31E-06	rs79752743	T	A
prot-a-1483	59957938	-0.4623	3	0.0986	3301	2.75E-06	rs3772477	C	T
prot-a-1483	119173256	-0.1347	8	0.0286	3301	2.57E-06	rs10090137	A	C
prot-a-1483	5321706	-0.1478	9	0.0311	3301	1.95E-06	rs28446653	A	T
prot-a-1483	124677431	-0.5378	9	0.1165	3301	3.89E-06	rs72765907	C	T
prot-a-1483	56650882	-0.6227	11	0.1275	3301	1.05E-06	rs139702920	T	C
prot-a-1483	58424503	0.3974	15	0.0808	3301	8.71E-07	rs78986878	C	T
prot-a-1483	26468729	-0.1202	16	0.0255	3301	2.40E-06	rs4787840	C	T
prot-a-1483	54320636	-0.1452	19	0.0303	3301	1.66E-06	rs62143196	G	A
prot-a-1483	35458923	0.4719	22	0.0952	3301	7.08E-07	rs186652532	G	C
prot-a-1484	167587813	0.1557	1	0.0331	3301	2.63E-06	rs17537224	G	T
prot-a-1484	12554246	-0.1567	2	0.0333	3301	2.45E-06	rs76969779	C	T
prot-a-1484	95996580	0.1306	3	0.0261	3301	5.50E-07	rs13080200	G	T
prot-a-1484	41742562	0.4496	4	0.0964	3301	3.16E-06	rs966925	T	C
prot-a-1484	17775070	-0.3095	6	0.0666	3301	3.39E-06	rs7754265	C	T
prot-a-1484	795147	0.4014	11	0.0786	3301	3.31E-07	rs79919483	T	C
prot-a-1484	33886047	0.5148	12	0.1112	3301	3.72E-06	rs142504826	A	C
prot-a-1484	118401155	-0.2226	12	0.0465	3301	1.70E-06	rs7297815	T	C
prot-a-1484	121023032	0.3621	12	0.0703	3301	2.57E-07	rs150259584	A	G
prot-a-1484	45242620	0.1965	12	0.042	3301	2.95E-06	rs35374916	C	A
prot-a-1484	99446042	-0.1939	14	0.0417	3301	3.39E-06	rs140048707	T	C
prot-a-1484	92532377	0.1737	15	0.0362	3301	1.58E-06	rs74028402	C	T
prot-a-1484	51935480	-0.1208	20	0.0249	3301	1.26E-06	rs200650	C	T
prot-a-1485	196657064	-0.1264	1	0.0254	3301	6.31E-07	rs570618	G	T
prot-a-1485	10214497	0.1886	3	0.039	3301	1.38E-06	rs112652416	A	G
prot-a-1485	29314598	-0.1384	4	0.0266	3301	1.91E-07	rs13114893	T	C
prot-a-1485	144114516	-0.1743	5	0.0381	3301	4.90E-06	rs13186018	C	T
prot-a-1485	131307552	0.489	6	0.1049	3301	3.09E-06	rs77093815	T	C
prot-a-1485	32641868	0.1677	6	0.03	3301	2.40E-08	rs9274952	G	T
prot-a-1485	31923997	0.2183	6	0.0418	3301	1.74E-07	rs1265906	T	C
prot-a-1485	77630243	0.125	7	0.0272	3301	4.17E-06	rs10275914	A	T
prot-a-1485	3710099	0.1947	8	0.0368	3301	1.20E-07	rs34971236	C	G
prot-a-1485	543817	0.1165	11	0.0251	3301	3.47E-06	rs10794327	T	C
prot-a-1485	31840727	-0.164	12	0.0328	3301	5.62E-07	rs11611575	G	A
prot-a-1485	36617349	0.5324	14	0.1122	3301	2.09E-06	rs185778933	A	G
prot-a-1485	47767550	0.3981	15	0.0737	3301	6.46E-08	rs76726938	T	G
prot-a-1485	85438117	0.1531	15	0.0323	3301	2.14E-06	rs61602610	A	G
prot-a-1485	54320716	-0.1573	19	0.0303	3301	2.19E-07	rs62143197	A	G
prot-a-1485	40567099	0.2416	20	0.0506	3301	1.78E-06	rs8125562	A	G
prot-a-1485	33891566	-0.1272	22	0.0275	3301	3.72E-06	rs6518828	A	G
prot-a-1485	22328987	0.492	22	0.1058	3301	3.31E-06	rs77937756	G	A
prot-a-1486	3506258	0.444	1	0.0971	3301	4.79E-06	rs75786223	C	T
prot-a-1486	74540582	-0.1779	3	0.0366	3301	1.15E-06	rs7433679	C	T
prot-a-1486	106503657	-0.4641	4	0.0918	3301	4.27E-07	rs183379355	G	T
prot-a-1486	125732384	0.2571	4	0.0523	3301	8.91E-07	rs34614769	A	T
prot-a-1486	28175090	0.3775	8	0.0813	3301	3.47E-06	rs117910773	A	G
prot-a-1486	63438745	0.1158	8	0.025	3301	3.72E-06	rs6986733	A	G
prot-a-1486	130531142	0.4391	9	0.0959	3301	4.68E-06	rs12555208	T	C
prot-a-1486	33122212	-0.1789	9	0.039	3301	4.37E-06	rs34402268	A	C
prot-a-1486	5495519	0.4424	9	0.0944	3301	2.75E-06	rs140319553	T	C
prot-a-1486	101771445	-0.4161	10	0.0898	3301	3.63E-06	rs150250386	C	A
prot-a-1486	10682105	0.132	10	0.0276	3301	1.82E-06	rs35744707	A	T
prot-a-1486	20382349	0.5675	11	0.1168	3301	1.17E-06	rs75238179	G	A
prot-a-1486	25599336	0.5487	15	0.1168	3301	2.63E-06	rs112494329	A	G
prot-a-1486	26428614	0.1457	16	0.031	3301	2.57E-06	rs567644950	C	A
prot-a-1486	17586583	0.9061	22	0.0195	3301	1.00E-200	rs2241047	G	C
prot-a-1486	17680519	0.1646	22	0.0247	3301	2.57E-11	rs17807317	C	A
prot-a-1486	17615213	-0.3043	22	0.025	3301	5.25E-34	rs5994170	G	A
prot-a-1487	36176401	-0.1457	2	0.0313	3301	3.24E-06	rs990113	T	G
prot-a-1487	180400021	0.1683	2	0.0369	3301	4.90E-06	rs10497541	T	C
prot-a-1487	53892830	1.1818	3	0.0636	3301	3.55E-77	rs2232346	C	T
prot-a-1487	53740752	0.2189	3	0.029	3301	4.37E-14	rs11706303	C	T
prot-a-1487	21900518	0.1763	4	0.0374	3301	2.34E-06	rs7682043	A	C
prot-a-1487	163119911	-0.328	5	0.0665	3301	8.13E-07	rs74435067	G	C
prot-a-1487	173945448	-0.1856	5	0.0389	3301	1.86E-06	rs2560346	C	A
prot-a-1487	147960707	0.4638	6	0.0964	3301	1.51E-06	rs150687456	T	C
prot-a-1487	132912612	0.2586	6	0.0497	3301	2.00E-07	rs4605911	T	C
prot-a-1487	166666352	-0.1356	6	0.0288	3301	2.40E-06	rs6930049	G	A
prot-a-1487	143081740	-0.4941	7	0.1048	3301	2.40E-06	rs75406717	A	G
prot-a-1487	5938285	-0.3674	7	0.0773	3301	2.00E-06	rs180890769	A	G
prot-a-1487	28236846	0.2315	10	0.0499	3301	3.47E-06	rs9299594	G	A
prot-a-1487	75975528	-0.8524	10	0.1798	3301	2.14E-06	rs184803134	G	A
prot-a-1487	43590644	-0.5988	14	0.127	3301	2.40E-06	rs116948860	C	T
prot-a-1487	68078418	-0.1851	15	0.0348	3301	1.07E-07	rs4451902	T	C
prot-a-1487	8832485	0.1371	16	0.0289	3301	2.00E-06	rs201922810	T	G
prot-a-1487	18501771	0.8842	17	0.172	3301	2.75E-07	rs528725657	A	G
prot-a-1487	24380786	-0.4055	20	0.082	3301	7.59E-07	rs143685531	C	G
prot-a-1488	103617979	-0.1621	2	0.0347	3301	2.88E-06	rs7587833	T	G
prot-a-1488	156590759	0.5883	2	0.1209	3301	1.15E-06	rs148058531	C	T
prot-a-1488	177559549	0.1975	2	0.0426	3301	3.47E-06	rs16864246	A	G
prot-a-1488	81649406	0.2239	3	0.0483	3301	3.63E-06	rs71326478	A	G
prot-a-1488	141302888	0.1336	6	0.0272	3301	8.91E-07	rs2328158	G	A
prot-a-1488	45931135	-0.1533	7	0.0322	3301	1.95E-06	rs2854843	C	T
prot-a-1488	217694	0.2157	7	0.0464	3301	3.47E-06	rs73040192	A	G
prot-a-1488	129405439	-0.2961	7	0.0589	3301	5.01E-07	rs73159659	C	T
prot-a-1488	16955391	0.2564	8	0.0541	3301	2.19E-06	rs79610398	T	C
prot-a-1488	124625023	-0.1361	9	0.0276	3301	7.94E-07	rs4538956	T	G
prot-a-1488	11383264	-0.3227	12	0.0619	3301	1.86E-07	rs79336770	T	C
prot-a-1488	12752329	0.4909	19	0.0946	3301	2.09E-07	rs4804726	A	T
prot-a-1489	234095414	-0.3734	2	0.075	3301	6.31E-07	rs80137409	T	G
prot-a-1489	42711119	0.1278	2	0.0274	3301	3.02E-06	rs13021212	T	C
prot-a-1489	57142659	-0.4623	3	0.0254	3301	3.39E-74	rs6776722	A	G
prot-a-1489	34076225	-0.2293	3	0.0443	3301	2.29E-07	rs77372435	G	A
prot-a-1489	3291097	-0.1343	3	0.0287	3301	2.82E-06	rs34302291	G	C
prot-a-1489	71321164	0.2606	4	0.0561	3301	3.39E-06	rs113490875	A	T
prot-a-1489	127515501	0.1963	4	0.0406	3301	1.32E-06	rs313107	T	A
prot-a-1489	81356421	0.1317	5	0.027	3301	1.02E-06	rs6882565	A	G
prot-a-1489	106663928	-0.4581	5	0.0983	3301	3.16E-06	rs114031215	C	T
prot-a-1489	149770067	0.2631	6	0.0576	3301	4.90E-06	rs62621196	T	C
prot-a-1489	45686073	-0.2099	7	0.0448	3301	2.88E-06	rs71548291	G	C
prot-a-1489	29238620	0.2496	7	0.0529	3301	2.34E-06	rs3812395	G	A
prot-a-1489	31922940	0.13	8	0.0284	3301	4.90E-06	rs12675585	G	A
prot-a-1489	9239166	-0.4839	8	0.1046	3301	3.72E-06	rs61037113	T	A
prot-a-1489	8688956	0.4169	9	0.0906	3301	4.27E-06	rs148236782	A	G
prot-a-1489	108629862	0.6408	9	0.1369	3301	2.82E-06	rs115391079	G	A
prot-a-1489	6568667	-0.3902	11	0.0747	3301	1.78E-07	rs61729699	C	T
prot-a-1489	78377120	0.3319	12	0.0678	3301	1.00E-06	rs79217309	G	T
prot-a-1489	55573019	0.1787	13	0.0382	3301	2.95E-06	rs2182040	G	A
prot-a-1489	63344110	0.3072	13	0.0626	3301	9.33E-07	rs113673808	G	A
prot-a-1489	1250446	0.4169	16	0.0887	3301	2.63E-06	rs59650398	A	G
prot-a-1489	7942901	-0.1287	17	0.0269	3301	1.74E-06	rs76589243	G	C
prot-a-1489	54320716	-0.1485	19	0.0304	3301	1.00E-06	rs62143197	A	G
prot-a-1489	20671218	-0.2107	19	0.0453	3301	3.31E-06	rs143379074	G	A
prot-a-1489	46544390	-0.2829	21	0.0602	3301	2.57E-06	rs117487962	A	G
prot-a-1489	19508436	-0.2416	21	0.0518	3301	3.09E-06	rs11909003	A	G
prot-a-1490	160799274	-0.14	1	0.0302	3301	3.63E-06	rs11265492	A	G
prot-a-1490	17497738	0.1481	1	0.0306	3301	1.32E-06	rs11203320	A	C
prot-a-1490	144711507	0.2948	2	0.0576	3301	3.09E-07	rs16823361	C	G
prot-a-1490	31628397	-0.5208	6	0.114	3301	4.90E-06	rs148844907	A	T
prot-a-1490	98426701	-0.3306	7	0.0717	3301	4.07E-06	rs73402996	A	G
prot-a-1490	54359861	-0.1337	8	0.0283	3301	2.40E-06	rs1600079	T	C
prot-a-1490	5822184	-0.1535	10	0.0318	3301	1.35E-06	rs200821392	A	C
prot-a-1490	27856579	-0.4187	10	0.0898	3301	3.16E-06	rs34396416	T	C
prot-a-1490	43574439	-0.5333	14	0.114	3301	2.88E-06	rs146084600	A	C
prot-a-1490	59981647	0.232	15	0.0493	3301	2.57E-06	rs6151432	G	A
prot-a-1490	47767550	0.3713	15	0.0737	3301	4.68E-07	rs76726938	T	G
prot-a-1490	49952739	0.3451	18	0.0743	3301	3.47E-06	rs12455835	A	C
prot-a-1490	54337096	0.1463	19	0.0288	3301	3.63E-07	rs4806509	T	G
prot-a-1490	3518137	0.2155	20	0.0445	3301	1.32E-06	rs6139149	T	G
prot-a-1490	21057339	0.146	21	0.0306	3301	1.91E-06	rs62211692	G	A
prot-a-1491	191429227	0.1214	1	0.0261	3301	3.16E-06	rs650957	T	C
prot-a-1491	229471199	0.1145	1	0.0249	3301	4.07E-06	rs237784	C	T
prot-a-1491	70131907	-0.1281	1	0.0255	3301	5.01E-07	rs227122	A	G
prot-a-1491	212120287	0.1192	2	0.0253	3301	2.45E-06	rs77491228	G	C
prot-a-1491	103007220	-0.6751	2	0.0279	3301	2.63E-129	rs2001461	C	T
prot-a-1491	40035017	-0.6927	2	0.145	3301	1.78E-06	rs146229147	A	G
prot-a-1491	102801478	0.1391	2	0.0279	3301	6.03E-07	rs1030021	C	A
prot-a-1491	82982454	0.47	3	0.1024	3301	4.47E-06	rs75320250	T	A
prot-a-1491	11229690	-0.2586	4	0.0562	3301	4.17E-06	rs1949275	T	G
prot-a-1491	18365333	0.3777	7	0.0817	3301	3.80E-06	rs34853757	A	G
prot-a-1491	90588517	-0.232	7	0.0502	3301	3.80E-06	rs17478444	T	C
prot-a-1491	134060383	-0.5516	9	0.1044	3301	1.26E-07	rs116899060	G	A
prot-a-1491	29449129	-0.1424	10	0.0281	3301	3.89E-07	rs511991	C	A
prot-a-1491	55334740	0.1235	10	0.027	3301	4.68E-06	rs446286	A	G
prot-a-1491	43495998	0.1271	13	0.0271	3301	2.82E-06	rs61952560	A	G
prot-a-1491	12586854	0.3999	18	0.0832	3301	1.55E-06	rs184217717	G	T
prot-a-1492	96241684	-0.14	1	0.0283	3301	7.76E-07	rs11165484	T	C
prot-a-1492	103035044	-0.9085	2	0.0257	3301	1.00E-200	rs1420106	G	A
prot-a-1492	102801413	0.3504	2	0.0566	3301	6.17E-10	rs77435902	G	T
prot-a-1492	132559591	-0.1505	3	0.0328	3301	4.47E-06	rs10935033	T	G
prot-a-1492	117292394	0.1261	4	0.0259	3301	1.12E-06	rs6814269	G	A
prot-a-1492	31060384	0.2364	5	0.0507	3301	3.09E-06	rs34988270	T	C
prot-a-1492	20849558	-0.3895	5	0.0744	3301	1.66E-07	rs190750383	G	A
prot-a-1492	32599814	0.1291	6	0.0281	3301	4.47E-06	rs9272100	T	C
prot-a-1492	98420178	-0.3608	7	0.0717	3301	4.90E-07	rs58445015	T	C
prot-a-1492	129907555	0.1272	7	0.0268	3301	2.09E-06	rs12532129	A	T
prot-a-1492	3450431	0.5713	8	0.1193	3301	1.70E-06	rs116932667	T	A
prot-a-1492	112639605	-0.3248	10	0.0705	3301	3.98E-06	rs58514453	C	T
prot-a-1492	36725682	0.4252	10	0.089	3301	1.78E-06	rs76972877	G	C
prot-a-1492	24971221	-0.2894	10	0.0588	3301	8.71E-07	rs79171645	T	G
prot-a-1492	94637905	0.6031	12	0.1319	3301	4.79E-06	rs61929078	A	G
prot-a-1492	2045085	0.1444	12	0.0303	3301	1.86E-06	rs2429175	A	G
prot-a-1492	83513554	0.3968	12	0.0832	3301	1.82E-06	rs61929901	G	C
prot-a-1492	64210580	0.384	17	0.0713	3301	7.24E-08	rs1801689	C	A
prot-a-1492	75047218	0.177	17	0.038	3301	3.31E-06	rs111686801	A	G
prot-a-1492	57406829	-0.1178	19	0.0255	3301	3.72E-06	rs4801396	A	T
prot-a-1493	247776456	0.3972	1	0.0845	3301	2.57E-06	rs78981714	C	A
prot-a-1493	204097859	-0.124	1	0.0268	3301	3.89E-06	rs10900551	T	C
prot-a-1493	3642361	-0.8113	2	0.0303	3301	3.09E-158	rs3820897	C	T
prot-a-1493	29814715	0.1214	3	0.0256	3301	2.04E-06	rs1371841	G	T
prot-a-1493	141657294	-0.1779	5	0.0379	3301	2.75E-06	rs55742792	A	G
prot-a-1493	29355113	0.1191	6	0.0256	3301	3.24E-06	rs238869	T	C
prot-a-1493	109218988	-0.3169	8	0.0658	3301	1.45E-06	rs78636528	T	C
prot-a-1493	118204465	0.4067	8	0.0813	3301	5.62E-07	rs62519662	A	G
prot-a-1493	32194978	-0.3376	9	0.0677	3301	6.03E-07	rs117261293	G	A
prot-a-1493	7795964	-0.2306	9	0.0477	3301	1.32E-06	rs72697238	A	G
prot-a-1493	88397995	0.1295	10	0.0265	3301	1.02E-06	rs10887632	A	G
prot-a-1493	94603406	-0.5319	12	0.1153	3301	3.98E-06	rs34565975	C	G
prot-a-1493	37530840	0.184	13	0.0369	3301	6.31E-07	rs1924420	T	A
prot-a-1493	60236780	-0.5422	17	0.1148	3301	2.34E-06	rs114868268	T	A
prot-a-1493	14784595	-0.2476	20	0.052	3301	1.91E-06	rs6131609	T	C
prot-a-1494	20605845	0.1338	1	0.0281	3301	1.86E-06	rs72647025	G	C
prot-a-1494	30259240	-0.1196	3	0.0259	3301	3.89E-06	rs6549977	A	G
prot-a-1494	60417339	0.1397	3	0.0278	3301	4.90E-07	rs2734376	T	C
prot-a-1494	137247176	0.1392	3	0.0287	3301	1.20E-06	rs11922046	T	C
prot-a-1494	102337155	0.3527	5	0.0768	3301	4.37E-06	rs13170249	T	C
prot-a-1494	169884465	-0.1305	5	0.0267	3301	1.05E-06	rs4867603	C	T
prot-a-1494	157795506	-0.1716	6	0.0374	3301	4.37E-06	rs2749675	G	A
prot-a-1494	26444836	0.8742	7	0.1817	3301	1.51E-06	rs78084692	G	A
prot-a-1494	8834680	-0.4686	10	0.1026	3301	4.90E-06	rs192996211	A	G
prot-a-1494	108513088	0.1142	11	0.0248	3301	4.17E-06	rs60010354	G	A
prot-a-1494	20085107	-0.1425	11	0.0279	3301	3.39E-07	rs4757027	C	G
prot-a-1494	20091985	-0.347	12	0.0728	3301	1.86E-06	rs139711468	A	G
prot-a-1494	110353686	-0.2402	13	0.0523	3301	4.47E-06	rs77869959	A	C
prot-a-1494	28296716	-0.1354	14	0.0286	3301	2.14E-06	rs7148359	T	C
prot-a-1494	31888842	0.3649	15	0.0721	3301	4.27E-07	rs28895307	G	T
prot-a-1494	47095675	0.3175	18	0.0694	3301	4.79E-06	rs41386050	T	G
prot-a-1494	54327869	0.1529	19	0.0299	3301	3.09E-07	rs10418046	G	T
prot-a-1494	57410200	0.1147	19	0.0248	3301	3.63E-06	rs8107140	A	C
prot-a-1494	11258339	-0.1796	20	0.0393	3301	4.90E-06	rs6033085	T	A
prot-a-1495	199027190	0.1728	2	0.0373	3301	3.55E-06	rs62277919	C	T
prot-a-1495	3639921	-0.3247	2	0.0326	3301	2.19E-23	rs13402561	G	C
prot-a-1495	139728371	0.166	3	0.0346	3301	1.58E-06	rs10513093	G	A
prot-a-1495	1453601	0.1234	3	0.0253	3301	1.10E-06	rs11128671	T	A
prot-a-1495	150520574	-0.4437	4	0.0925	3301	1.62E-06	rs116613067	G	T
prot-a-1495	504411	0.1238	5	0.0264	3301	2.82E-06	rs11134082	T	C
prot-a-1495	12900726	0.3182	8	0.0693	3301	4.37E-06	rs13268055	G	C
prot-a-1495	117344154	0.2062	10	0.0447	3301	3.89E-06	rs188005719	C	T
prot-a-1495	19725665	-0.2327	10	0.0505	3301	4.17E-06	rs10827414	T	C
prot-a-1495	109152863	0.2507	11	0.0545	3301	4.17E-06	rs7110706	C	T
prot-a-1495	3591136	0.5287	16	0.1146	3301	3.98E-06	rs35362642	T	C
prot-a-1495	26713970	-0.1427	17	0.0244	3301	5.13E-09	rs967645	T	C
prot-a-1495	33331295	-0.146	22	0.0312	3301	2.82E-06	rs137555	T	A
prot-a-1496	102732315	-0.1852	2	0.0372	3301	6.46E-07	rs10208542	C	G
prot-a-1496	98406794	-0.1378	3	0.0254	3301	6.17E-08	rs12493830	C	T
prot-a-1496	12373486	0.4698	3	0.0965	3301	1.12E-06	rs145533598	A	G
prot-a-1496	118806101	-0.1494	3	0.0263	3301	1.35E-08	rs55923630	T	A
prot-a-1496	44581976	0.4847	4	0.1006	3301	1.45E-06	rs144792666	T	C
prot-a-1496	3436062	0.1325	4	0.0258	3301	2.69E-07	rs4690014	A	G
prot-a-1496	82948816	0.1504	5	0.031	3301	1.17E-06	rs72771293	G	A
prot-a-1496	112078767	-0.7564	9	0.1567	3301	1.38E-06	rs76053345	C	T
prot-a-1496	34469858	0.1465	9	0.031	3301	2.29E-06	rs10972130	A	G
prot-a-1496	68721659	0.206	10	0.0443	3301	3.31E-06	rs78801677	A	G
prot-a-1496	30383235	0.3996	11	0.0855	3301	2.95E-06	rs77451959	T	G
prot-a-1496	32075291	0.8739	11	0.191	3301	4.79E-06	rs35583440	C	G
prot-a-1496	21050409	0.1284	14	0.0268	3301	1.62E-06	rs1652049	G	T
prot-a-1496	6804488	-0.4382	16	0.0888	3301	7.94E-07	rs150889493	C	T
prot-a-1496	4960876	-0.4061	18	0.0852	3301	1.86E-06	rs71358078	T	C
prot-a-1496	46617494	-0.2861	18	0.0617	3301	3.55E-06	rs112081515	G	A
prot-a-1496	55734200	-0.5534	19	0.1192	3301	3.47E-06	rs140225543	A	G
prot-a-1496	54321933	-0.1463	19	0.0302	3301	1.32E-06	rs10424405	G	A
prot-a-1496	31766693	0.5682	21	0.1242	3301	4.79E-06	rs143365592	G	T
prot-a-1497	102617204	-0.4025	2	0.0242	3301	6.17E-62	rs7561460	C	T
prot-a-1497	103201858	0.2154	2	0.0462	3301	3.09E-06	rs66817110	T	C
prot-a-1497	30367662	-0.1234	5	0.0269	3301	4.37E-06	rs10078366	G	A
prot-a-1497	32423399	-0.1295	6	0.0252	3301	2.63E-07	rs9268805	G	A
prot-a-1497	82037813	0.2575	8	0.0557	3301	3.80E-06	rs118075932	A	G
prot-a-1497	8855565	-0.439	9	0.0953	3301	4.07E-06	rs74408193	T	C
prot-a-1497	87827053	0.5262	11	0.1149	3301	4.68E-06	rs76156381	T	C
prot-a-1497	126242912	-0.1922	11	0.0301	3301	1.62E-10	rs3862628	A	G
prot-a-1497	58123105	0.4361	11	0.0936	3301	3.16E-06	rs117424873	C	T
prot-a-1497	29099562	-0.6157	12	0.1278	3301	1.45E-06	rs117839243	C	A
prot-a-1497	4293666	0.1278	18	0.0253	3301	4.57E-07	rs619143	G	A
prot-a-1497	5245977	-0.3758	19	0.0812	3301	3.63E-06	rs61757816	A	G
prot-a-1497	60392741	-0.1172	20	0.0254	3301	4.17E-06	rs13042362	A	G
prot-a-1498	85240246	-0.1206	1	0.0256	3301	2.45E-06	rs11576745	T	C
prot-a-1498	208756352	0.1347	2	0.0272	3301	7.76E-07	rs11896555	T	C
prot-a-1498	155800457	-0.2285	3	0.0499	3301	4.68E-06	rs113360963	T	C
prot-a-1498	155338021	0.3499	6	0.0747	3301	2.82E-06	rs12110896	A	G
prot-a-1498	52772524	0.1299	12	0.0279	3301	3.16E-06	rs1791618	T	C
prot-a-1498	31100233	0.183	13	0.0401	3301	4.90E-06	rs9550571	A	G
prot-a-1498	54319624	-0.1956	19	0.0306	3301	1.55E-10	rs62143194	G	C
prot-a-1499	180367104	-0.1455	2	0.0311	3301	2.82E-06	rs1607264	C	A
prot-a-1499	195921640	-0.2046	2	0.0439	3301	3.09E-06	rs62196769	C	A
prot-a-1499	4478023	-0.2937	2	0.0635	3301	3.72E-06	rs62116908	C	T
prot-a-1499	190360571	0.7411	3	0.1119	3301	3.55E-11	rs3935774	T	C
prot-a-1499	190313267	-1.0961	3	0.0274	3301	1.00E-200	rs2193872	C	T
prot-a-1499	81009014	-0.129	3	0.0267	3301	1.41E-06	rs7623802	T	C
prot-a-1499	190415546	0.9952	3	0.1016	3301	1.17E-22	rs143223524	C	T
prot-a-1499	13387898	-0.124	6	0.0251	3301	7.41E-07	rs61492644	A	G
prot-a-1499	93437809	0.3836	6	0.0803	3301	1.78E-06	rs73754360	G	T
prot-a-1499	3292985	-0.1459	7	0.0319	3301	4.68E-06	rs6461953	C	T
prot-a-1499	28735179	0.1985	14	0.042	3301	2.34E-06	rs75857200	A	C
prot-a-1499	35657401	-0.14	18	0.0306	3301	4.90E-06	rs16969649	T	C
prot-a-1499	647736	0.1551	20	0.0298	3301	1.95E-07	rs4815878	A	G
prot-a-1499	31950005	0.1493	22	0.0291	3301	2.95E-07	rs5753690	T	C
prot-a-1500	219267913	0.1255	2	0.0253	3301	6.76E-07	rs2227258	G	A
prot-a-1500	190415546	0.9836	3	0.1016	3301	3.63E-22	rs143223524	C	T
prot-a-1500	190360571	0.796	3	0.1118	3301	1.10E-12	rs3935774	T	C
prot-a-1500	190313267	-1.1374	3	0.027	3301	1.00E-200	rs2193872	C	T
prot-a-1500	190561016	-0.2811	3	0.0615	3301	4.79E-06	rs16865970	G	T
prot-a-1500	160708389	0.1295	5	0.0279	3301	3.39E-06	rs153293	A	G
prot-a-1500	82879170	0.1449	5	0.0302	3301	1.62E-06	rs61211969	T	G
prot-a-1500	81479045	-0.2319	5	0.0482	3301	1.51E-06	rs73768639	C	A
prot-a-1500	131972916	-0.2714	5	0.0589	3301	4.07E-06	rs137906075	G	A
prot-a-1500	3292985	-0.1529	7	0.0319	3301	1.62E-06	rs6461953	C	T
prot-a-1500	52873855	-0.2366	8	0.0493	3301	1.62E-06	rs116867982	C	G
prot-a-1500	129479337	-0.1981	9	0.0419	3301	2.29E-06	rs10819199	A	C
prot-a-1500	33561043	-0.1619	15	0.0301	3301	7.76E-08	rs7171569	T	G
prot-a-1500	57028451	0.3047	16	0.0644	3301	2.24E-06	rs8059431	T	C
prot-a-1500	25760782	-0.3617	17	0.0789	3301	4.57E-06	rs75917823	T	C
prot-a-1500	647736	0.1426	20	0.0298	3301	1.78E-06	rs4815878	A	G
prot-a-1500	58801412	-0.2601	20	0.0566	3301	4.27E-06	rs79085176	G	T
prot-a-1501	12464608	0.6208	1	0.1325	3301	2.82E-06	rs116043887	T	C
prot-a-1501	45485233	-0.1253	2	0.0251	3301	6.17E-07	rs6712469	C	T
prot-a-1501	130781722	-0.1932	6	0.0421	3301	4.37E-06	rs6929443	T	G
prot-a-1501	67019314	-0.2033	6	0.0429	3301	2.19E-06	rs9453704	C	A
prot-a-1501	44960843	-0.3722	7	0.0694	3301	8.13E-08	rs7802604	A	C
prot-a-1501	68874687	-0.2237	7	0.0479	3301	2.95E-06	rs144259079	C	G
prot-a-1501	100623060	-0.4837	8	0.1031	3301	2.75E-06	rs17327042	G	T
prot-a-1501	93663303	-0.1295	9	0.0283	3301	4.57E-06	rs34021448	C	T
prot-a-1501	110820045	-0.2672	11	0.0551	3301	1.26E-06	rs80343475	C	T
prot-a-1501	62358292	-0.1771	12	0.0378	3301	2.88E-06	rs75302405	C	T
prot-a-1501	79063445	-0.2885	12	0.0613	3301	2.51E-06	rs11110866	T	C
prot-a-1501	12167768	0.4255	12	0.0929	3301	4.68E-06	rs111505195	T	C
prot-a-1501	28533221	0.5127	13	0.1018	3301	4.79E-07	rs74043643	T	G
prot-a-1501	25319425	-0.1473	22	0.0319	3301	3.98E-06	rs9624665	G	T
prot-a-1502	201651484	-0.1187	1	0.0254	3301	3.09E-06	rs3000763	C	T
prot-a-1502	61406561	-0.1186	2	0.025	3301	2.09E-06	rs935860	C	G
prot-a-1502	103171617	-0.2635	2	0.0503	3301	1.66E-07	rs13394539	A	G
prot-a-1502	48021763	-0.7305	2	0.1425	3301	2.95E-07	rs77163048	A	G
prot-a-1502	102851243	-0.2874	2	0.0272	3301	4.07E-26	rs6742931	T	C
prot-a-1502	102917234	-0.8426	2	0.0203	3301	1.00E-200	rs1420091	C	T
prot-a-1502	194066538	-0.1453	3	0.0302	3301	1.48E-06	rs5001413	C	T
prot-a-1502	162670757	0.4904	3	0.1003	3301	1.00E-06	rs11706391	T	C
prot-a-1502	43352577	0.544	4	0.1155	3301	2.45E-06	rs17596310	A	G
prot-a-1502	30522186	0.2923	5	0.0631	3301	3.63E-06	rs4333329	T	A
prot-a-1502	119078636	0.4994	6	0.0996	3301	5.37E-07	rs572147989	G	C
prot-a-1502	88250646	-0.2387	8	0.0519	3301	4.27E-06	rs4961014	G	A
prot-a-1502	129964041	0.1409	10	0.0305	3301	3.72E-06	rs11016112	T	C
prot-a-1502	5056385	0.1397	10	0.03	3301	3.24E-06	rs59743555	T	C
prot-a-1502	126188405	-0.1503	11	0.0249	3301	1.66E-09	rs672806	G	A
prot-a-1502	126301756	0.3369	11	0.0661	3301	3.47E-07	rs35166255	A	G
prot-a-1502	115940650	0.1573	12	0.033	3301	1.91E-06	rs11067627	C	T
prot-a-1502	36700456	-0.596	13	0.1078	3301	3.16E-08	rs149567682	C	T
prot-a-1502	33770383	0.1242	13	0.0269	3301	3.98E-06	rs9536673	A	G
prot-a-1503	238688290	0.2054	1	0.0437	3301	2.63E-06	rs80038144	C	T
prot-a-1503	102781649	-0.4249	2	0.0484	3301	1.62E-18	rs2228139	G	C
prot-a-1503	103281976	-0.2877	2	0.0609	3301	2.34E-06	rs147243442	A	G
prot-a-1503	26536967	0.2481	2	0.0527	3301	2.51E-06	rs112077139	A	C
prot-a-1503	115389209	0.4172	3	0.089	3301	2.82E-06	rs151149243	C	T
prot-a-1503	32588457	0.1304	6	0.0266	3301	9.77E-07	rs9271459	C	T
prot-a-1503	113568077	0.178	7	0.0382	3301	3.09E-06	rs4727791	T	C
prot-a-1503	89512998	0.3025	9	0.0636	3301	1.95E-06	rs62570812	C	T
prot-a-1503	62664013	-0.1305	10	0.0284	3301	4.47E-06	rs7087599	T	G
prot-a-1503	47756291	0.1172	12	0.0251	3301	2.88E-06	rs215380	G	A
prot-a-1503	54320636	-0.1682	19	0.0303	3301	2.75E-08	rs62143196	G	A
prot-a-1503	17135636	0.296	19	0.0631	3301	2.75E-06	rs117589420	C	T
prot-a-1504	113832312	-0.1907	2	0.0248	3301	1.51E-14	rs6761276	C	T
prot-a-1504	61036983	-0.1823	3	0.0388	3301	2.63E-06	rs6794099	C	T
prot-a-1504	178305398	0.1808	5	0.038	3301	2.04E-06	rs6877663	G	A
prot-a-1504	7912602	0.4206	5	0.0826	3301	3.55E-07	rs115995177	T	C
prot-a-1504	25314597	-0.225	6	0.048	3301	2.82E-06	rs181058325	G	A
prot-a-1504	43759927	-0.1684	6	0.0308	3301	4.57E-08	rs7748962	A	G
prot-a-1504	45529815	-0.3169	7	0.0679	3301	3.09E-06	rs11975881	G	A
prot-a-1504	75202900	0.354	7	0.0757	3301	2.88E-06	rs140921648	A	C
prot-a-1504	9989994	-0.5807	7	0.1211	3301	1.62E-06	rs62443903	C	T
prot-a-1504	3377880	0.6055	8	0.1275	3301	2.04E-06	rs113664606	C	T
prot-a-1504	123320644	-0.2373	9	0.0486	3301	1.02E-06	rs185681524	T	C
prot-a-1504	48391116	0.1581	11	0.0327	3301	1.32E-06	rs593790	T	A
prot-a-1504	40122424	0.1528	14	0.0304	3301	5.01E-07	rs8017294	T	C
prot-a-1504	54320716	0.1421	19	0.0304	3301	2.88E-06	rs62143197	A	G
prot-a-1504	58162053	0.1188	20	0.0257	3301	3.72E-06	rs2426791	C	G
prot-a-1504	17332512	0.1197	20	0.0261	3301	4.57E-06	rs4813267	A	T
prot-a-1504	2416140	-0.3311	20	0.0691	3301	1.66E-06	rs6076108	C	T
prot-a-1505	70332050	0.1262	4	0.0257	3301	8.91E-07	rs7349612	T	G
prot-a-1505	115881041	-0.1743	5	0.0342	3301	3.55E-07	rs112749269	A	G
prot-a-1505	119518302	0.5142	6	0.1079	3301	1.91E-06	rs62418807	T	C
prot-a-1505	64452777	0.2754	10	0.0585	3301	2.45E-06	rs535485528	A	G
prot-a-1505	73752578	-0.12	10	0.0263	3301	4.90E-06	rs74932382	C	T
prot-a-1505	33519579	-0.2038	22	0.0412	3301	7.41E-07	rs10154539	T	C
prot-a-1506	107208688	-0.1153	3	0.0252	3301	4.57E-06	rs6437736	G	A
prot-a-1506	292449	0.2596	3	0.0541	3301	1.62E-06	rs9818160	T	A
prot-a-1506	141342261	-0.136	3	0.0279	3301	1.10E-06	rs3817336	T	C
prot-a-1506	154115018	0.2567	4	0.0554	3301	3.55E-06	rs115247964	T	G
prot-a-1506	176839898	0.1428	5	0.0281	3301	3.80E-07	rs2731673	C	T
prot-a-1506	112410704	-0.3714	5	0.0803	3301	3.72E-06	rs79568072	C	G
prot-a-1506	90365747	-0.1914	5	0.0405	3301	2.24E-06	rs199744662	C	A
prot-a-1506	32421469	-0.3747	6	0.0332	3301	1.70E-29	rs3129897	A	G
prot-a-1506	32606912	0.2669	6	0.0308	3301	5.13E-18	rs28383364	G	A
prot-a-1506	31797422	0.6355	6	0.132	3301	1.45E-06	rs56280220	C	G
prot-a-1506	52975956	-0.2664	7	0.0557	3301	1.74E-06	rs76375891	A	C
prot-a-1506	157159895	0.5711	7	0.1147	3301	6.46E-07	rs77878375	G	A
prot-a-1506	115886859	0.402	7	0.0856	3301	2.63E-06	rs116972893	G	A
prot-a-1506	140993639	0.5625	8	0.1101	3301	3.24E-07	rs140532964	T	C
prot-a-1506	114741878	0.3796	13	0.0781	3301	1.15E-06	rs117340591	T	C
prot-a-1506	22009037	0.2963	14	0.0637	3301	3.24E-06	rs192872154	G	A
prot-a-1506	106188309	0.1547	14	0.0279	3301	3.09E-08	rs11624581	T	C
prot-a-1506	27664776	0.531	17	0.1104	3301	1.51E-06	rs150971926	A	G
prot-a-1507	57435760	-0.2926	4	0.0636	3301	4.17E-06	rs145483362	A	G
prot-a-1507	76067419	-0.3372	4	0.0729	3301	3.72E-06	rs72662465	T	C
prot-a-1507	149211868	0.1201	5	0.0263	3301	4.90E-06	rs32578	A	G
prot-a-1507	72849556	0.3118	5	0.0652	3301	1.74E-06	rs12651989	A	G
prot-a-1507	163998310	0.159	6	0.0332	3301	1.62E-06	rs7752945	G	T
prot-a-1507	110359590	0.603	6	0.1292	3301	3.02E-06	rs118056647	T	A
prot-a-1507	12201384	0.1467	9	0.0263	3301	2.40E-08	rs7870825	C	T
prot-a-1507	6739928	0.4048	11	0.0866	3301	2.95E-06	rs17262599	G	A
prot-a-1507	24170368	0.1179	12	0.0258	3301	4.90E-06	rs6487370	C	T
prot-a-1507	103878366	-0.22	14	0.047	3301	2.88E-06	rs117304053	G	A
prot-a-1507	74817052	0.4812	15	0.1053	3301	4.90E-06	rs142547635	T	C
prot-a-1507	51624662	-0.1682	16	0.035	3301	1.55E-06	rs62039781	A	T
prot-a-1507	64782731	-0.2017	17	0.0422	3301	1.82E-06	rs8074268	A	T
prot-a-1507	59097206	0.1272	20	0.0269	3301	2.24E-06	rs6123998	G	A
prot-a-1507	22807482	0.1546	21	0.0334	3301	3.63E-06	rs2826835	C	A
prot-a-1507	21335259	-0.1134	22	0.0248	3301	4.79E-06	rs178278	A	C
prot-a-1508	39561884	-0.1478	1	0.0298	3301	7.08E-07	rs72637903	A	G
prot-a-1508	18223138	-0.5429	2	0.1167	3301	3.31E-06	rs115783422	A	G
prot-a-1508	84254494	-0.2132	4	0.0461	3301	3.72E-06	rs12507864	C	T
prot-a-1508	30279827	-0.1836	4	0.0381	3301	1.45E-06	rs565935887	A	G
prot-a-1508	155313110	-0.5075	5	0.1064	3301	1.82E-06	rs244981	A	G
prot-a-1508	8870298	-0.3266	6	0.0705	3301	3.55E-06	rs13215048	A	G
prot-a-1508	77265669	0.1413	6	0.0306	3301	4.07E-06	rs4706622	C	T
prot-a-1508	72031976	-0.1416	8	0.0291	3301	1.15E-06	rs34059862	C	A
prot-a-1508	93039262	-0.1821	9	0.0347	3301	1.55E-07	rs10821149	G	A
prot-a-1508	13964533	-0.1348	9	0.0259	3301	1.86E-07	rs7025155	A	C
prot-a-1508	25928209	0.2596	9	0.0557	3301	3.16E-06	rs78385020	C	T
prot-a-1508	122222345	0.1255	10	0.0264	3301	2.00E-06	rs11199350	A	G
prot-a-1508	113655038	0.2606	10	0.0551	3301	2.29E-06	rs55859210	C	A
prot-a-1508	65837679	0.142	11	0.0291	3301	1.07E-06	rs2376231	G	C
prot-a-1508	79727715	-0.1435	11	0.031	3301	3.72E-06	rs6592878	T	G
prot-a-1508	70833477	0.183	15	0.0381	3301	1.55E-06	rs67901225	C	T
prot-a-1508	45413233	-0.3498	19	0.0461	3301	3.16E-14	rs1065853	T	G
prot-a-1508	48317250	-0.1514	19	0.0314	3301	1.38E-06	rs10424504	C	T
prot-a-1508	29503421	-0.15	20	0.0327	3301	4.47E-06	rs6119208	C	T
prot-a-1508	4130708	-0.2928	20	0.0616	3301	2.04E-06	rs1611939	G	T
prot-a-1508	18554932	-0.1913	22	0.0414	3301	3.72E-06	rs59921533	A	G
prot-a-1509	205816893	-0.1277	1	0.0258	3301	7.41E-07	rs112268616	C	T
prot-a-1509	35205983	0.3704	1	0.0752	3301	8.32E-07	rs114568885	A	G
prot-a-1509	245876573	-0.1412	1	0.0296	3301	1.78E-06	rs6691754	A	G
prot-a-1509	171072876	0.5798	3	0.1194	3301	1.17E-06	rs16856178	A	G
prot-a-1509	149766099	0.4422	3	0.0967	3301	4.79E-06	rs116520489	A	G
prot-a-1509	142564672	0.1636	5	0.0332	3301	8.32E-07	rs258774	G	A
prot-a-1509	30647005	-0.2521	6	0.0488	3301	2.40E-07	rs11965214	G	C
prot-a-1509	152453971	-0.7041	6	0.1495	3301	2.45E-06	rs139007825	T	A
prot-a-1509	6077263	0.1423	8	0.0297	3301	1.70E-06	rs73190709	G	T
prot-a-1509	137145852	-0.2892	9	0.0623	3301	3.47E-06	rs11185692	T	A
prot-a-1509	64283656	0.1737	10	0.0342	3301	3.89E-07	rs11524313	A	G
prot-a-1509	100967003	0.175	12	0.0354	3301	7.59E-07	rs3748282	T	C
prot-a-1509	28254158	-0.3758	13	0.0818	3301	4.27E-06	rs117396395	T	C
prot-a-1509	32420682	0.591	19	0.1104	3301	8.51E-08	rs117511302	A	G
prot-a-1510	25305783	0.1478	1	0.0259	3301	1.23E-08	rs11249222	G	T
prot-a-1510	1377743	0.1276	2	0.025	3301	3.39E-07	rs9753098	C	G
prot-a-1510	170349121	-0.1954	2	0.0395	3301	7.41E-07	rs72885834	T	G
prot-a-1510	103392866	0.1236	4	0.0268	3301	4.17E-06	rs10026278	T	C
prot-a-1510	60657197	0.5493	4	0.1091	3301	4.79E-07	rs184479827	G	A
prot-a-1510	159440017	0.2019	5	0.0421	3301	1.62E-06	rs1568398	A	T
prot-a-1510	179844969	-0.1989	5	0.0431	3301	3.98E-06	rs111418094	A	C
prot-a-1510	156742925	-0.1271	6	0.0252	3301	4.57E-07	rs2819090	A	G
prot-a-1510	137517888	0.1985	6	0.0347	3301	1.02E-08	rs6928015	T	G
prot-a-1510	137478824	-0.4188	6	0.0824	3301	3.72E-07	rs28385770	T	C
prot-a-1510	110580950	-0.2717	8	0.0572	3301	2.04E-06	rs17378154	A	G
prot-a-1510	302887	-0.2378	8	0.0475	3301	5.62E-07	rs75615572	C	G
prot-a-1510	134889005	-0.4244	9	0.0849	3301	5.89E-07	rs10512417	C	T
prot-a-1510	61397748	-0.405	10	0.0875	3301	3.63E-06	rs147655074	A	G
prot-a-1510	68713067	-0.1638	11	0.0341	3301	1.58E-06	rs673711	G	T
prot-a-1510	1880418	0.5463	11	0.1131	3301	1.35E-06	rs146729864	A	G
prot-a-1510	42487191	0.393	11	0.0858	3301	4.68E-06	rs117900035	A	C
prot-a-1510	121604122	0.2271	12	0.0469	3301	1.32E-06	rs28360453	T	C
prot-a-1510	5137513	0.1869	12	0.0391	3301	1.70E-06	rs17776352	G	T
prot-a-1510	25722386	0.7227	15	0.1582	3301	4.90E-06	rs77946114	A	G
prot-a-1510	6220914	-0.4168	16	0.09	3301	3.72E-06	rs115276846	T	C
prot-a-1510	86182285	-0.1568	16	0.0308	3301	3.55E-07	rs7184584	C	G
prot-a-1510	10581514	0.4534	18	0.099	3301	4.68E-06	rs149751767	G	T
prot-a-1510	43829758	0.1143	21	0.0244	3301	2.69E-06	rs11702374	A	G
prot-a-1511	217286902	-0.4858	1	0.1017	3301	1.78E-06	rs79531334	G	C
prot-a-1511	151404926	-0.6409	1	0.1197	3301	8.51E-08	rs7528822	A	C
prot-a-1511	80927791	-0.6487	1	0.1417	3301	4.68E-06	rs72675763	A	G
prot-a-1511	232718893	0.4723	1	0.1008	3301	2.82E-06	rs17191717	A	G
prot-a-1511	187065529	0.1263	1	0.0274	3301	4.17E-06	rs1005352	T	A
prot-a-1511	25305783	0.1401	1	0.026	3301	6.76E-08	rs11249222	G	T
prot-a-1511	150326966	-0.1337	2	0.0271	3301	8.32E-07	rs72865522	G	A
prot-a-1511	139011409	-0.4666	2	0.1013	3301	4.07E-06	rs148652115	A	G
prot-a-1511	8499766	-0.1895	2	0.0339	3301	2.40E-08	rs1473233	C	T
prot-a-1511	125319251	-0.1451	3	0.028	3301	2.29E-07	rs9855951	A	G
prot-a-1511	63604625	-0.2509	3	0.0543	3301	3.80E-06	rs78386217	T	C
prot-a-1511	54449601	0.1799	4	0.0388	3301	3.55E-06	rs17717891	A	G
prot-a-1511	144253760	0.1237	5	0.0266	3301	3.31E-06	rs13154373	A	C
prot-a-1511	137478824	-0.3784	6	0.0824	3301	4.47E-06	rs28385770	T	C
prot-a-1511	33084090	0.2776	6	0.0581	3301	1.82E-06	rs150366704	A	G
prot-a-1511	137539810	0.2152	6	0.0334	3301	1.12E-10	rs10457655	A	G
prot-a-1511	12679119	0.3154	6	0.0688	3301	4.57E-06	rs144502328	G	A
prot-a-1511	85048534	0.1415	7	0.0294	3301	1.48E-06	rs34409075	T	C
prot-a-1511	6659059	-0.4756	11	0.098	3301	1.20E-06	rs72911035	A	G
prot-a-1511	10469106	0.1195	12	0.0251	3301	1.95E-06	rs7301715	T	A
prot-a-1511	62967571	0.1678	14	0.0362	3301	3.55E-06	rs7154784	T	C
prot-a-1511	105151805	-0.1261	14	0.0269	3301	2.69E-06	rs4983528	G	T
prot-a-1511	19256033	-0.2103	16	0.0413	3301	3.47E-07	rs72779578	A	G
prot-a-1511	73040456	0.3438	17	0.071	3301	1.29E-06	rs562971050	A	G
prot-a-1511	7063667	0.1791	17	0.0318	3301	1.74E-08	rs7406661	C	T
prot-a-1511	54855843	-0.2286	20	0.0457	3301	5.75E-07	rs117590219	T	C
prot-a-1512	70690465	0.2085	1	0.0441	3301	2.34E-06	rs56902977	C	G
prot-a-1512	146729968	-0.1191	1	0.0252	3301	2.24E-06	rs6593752	C	T
prot-a-1512	237558355	-0.2398	1	0.0486	3301	8.32E-07	rs77664685	T	C
prot-a-1512	171277774	0.4328	2	0.0819	3301	1.26E-07	rs79809183	T	A
prot-a-1512	184152097	-0.2253	2	0.0435	3301	2.24E-07	rs56812272	C	A
prot-a-1512	42960486	0.255	4	0.0531	3301	1.55E-06	rs7694036	G	T
prot-a-1512	19829300	0.1281	4	0.0275	3301	3.09E-06	rs11941493	G	T
prot-a-1512	187157140	0.1919	4	0.0247	3301	7.08E-15	rs4241819	T	C
prot-a-1512	176839890	0.1617	5	0.0282	3301	9.55E-09	rs2731674	G	T
prot-a-1512	137627782	0.1813	6	0.0376	3301	1.45E-06	rs17257970	T	A
prot-a-1512	21057179	0.2599	7	0.0557	3301	3.02E-06	rs79487522	T	C
prot-a-1512	78979247	-0.5839	7	0.1273	3301	4.47E-06	rs189613396	G	A
prot-a-1512	22997018	0.2818	10	0.0604	3301	3.02E-06	rs72816869	A	G
prot-a-1512	124525053	-0.1333	10	0.029	3301	4.17E-06	rs1891114	G	A
prot-a-1512	112033428	0.1687	13	0.0351	3301	1.51E-06	rs943900	C	T
prot-a-1512	96679186	-0.2579	15	0.0542	3301	1.91E-06	rs116784579	T	C
prot-a-1512	11583816	0.3693	16	0.0764	3301	1.35E-06	rs112918958	C	G
prot-a-1512	18019552	-0.1689	20	0.0354	3301	1.82E-06	rs62206511	C	A
prot-a-1512	43836186	0.1155	21	0.025	3301	3.80E-06	rs11203203	A	G
prot-a-1513	67707690	-0.42	1	0.0491	3301	1.23E-17	rs11581607	A	G
prot-a-1513	67633812	-0.1489	1	0.0245	3301	1.12E-09	rs1884444	T	G
prot-a-1513	111813085	0.1252	2	0.0274	3301	4.79E-06	rs875063	C	A
prot-a-1513	160338838	0.4509	3	0.0946	3301	1.91E-06	rs543188264	G	A
prot-a-1513	83505195	-0.7831	5	0.1592	3301	8.71E-07	rs114570609	C	A
prot-a-1513	143297745	-0.2144	6	0.0451	3301	2.00E-06	rs12201873	A	C
prot-a-1513	42352788	0.121	7	0.0261	3301	3.63E-06	rs10951677	G	A
prot-a-1513	52686817	-0.1728	7	0.0378	3301	4.79E-06	rs34939615	C	T
prot-a-1513	11269086	-0.1367	11	0.0296	3301	3.80E-06	rs4441010	T	G
prot-a-1513	63631585	-0.4184	14	0.088	3301	2.04E-06	rs10143932	G	A
prot-a-1513	75030331	-0.4879	15	0.1001	3301	1.10E-06	rs149798731	T	C
prot-a-1513	2990849	-0.2591	17	0.0516	3301	5.25E-07	rs4603592	T	C
prot-a-1513	63620384	0.9455	17	0.2018	3301	2.82E-06	rs143821447	A	G
prot-a-1513	14206317	0.4945	18	0.0966	3301	3.09E-07	rs191587939	G	A
prot-a-1514	150022827	-0.2317	1	0.05	3301	3.63E-06	rs72692873	A	G
prot-a-1514	9796442	-0.3085	2	0.0638	3301	1.32E-06	rs111723148	C	T
prot-a-1514	172316386	0.3932	3	0.0844	3301	3.24E-06	rs11924472	C	A
prot-a-1514	54579051	-0.1381	3	0.0274	3301	4.47E-07	rs7428777	G	A
prot-a-1514	91351368	0.2533	4	0.0531	3301	1.82E-06	rs1510794	G	T
prot-a-1514	179421162	-0.3412	5	0.066	3301	2.34E-07	rs150149931	T	C
prot-a-1514	167841890	0.1296	5	0.0278	3301	3.16E-06	rs34228755	T	C
prot-a-1514	37203657	-0.3401	7	0.0713	3301	1.82E-06	rs138804490	T	C
prot-a-1514	100927321	-0.3847	7	0.0818	3301	2.57E-06	rs77121494	C	T
prot-a-1514	55125959	0.3083	12	0.0662	3301	3.16E-06	rs11614731	A	T
prot-a-1514	91308700	0.1369	13	0.0288	3301	1.95E-06	rs828229	G	A
prot-a-1514	40011889	-0.321	13	0.0675	3301	2.00E-06	rs111639843	G	A
prot-a-1514	35733699	0.3496	15	0.0719	3301	1.15E-06	rs189575326	A	G
prot-a-1514	52448533	-0.1244	16	0.0252	3301	7.76E-07	rs1362557	T	C
prot-a-1514	2365955	0.2261	17	0.049	3301	3.98E-06	rs34372997	A	G
prot-a-1514	35953000	-0.1245	20	0.0261	3301	1.82E-06	rs2206634	G	A
prot-a-1514	13208218	-0.2157	20	0.0448	3301	1.48E-06	rs113850564	T	C
prot-a-1515	146818828	-0.1988	1	0.0435	3301	4.90E-06	rs56087676	C	T
prot-a-1515	106335628	0.4555	2	0.0927	3301	8.91E-07	rs115901379	G	T
prot-a-1515	179070496	-0.2248	2	0.0485	3301	3.55E-06	rs62177212	C	T
prot-a-1515	191791244	-0.123	3	0.0264	3301	3.24E-06	rs140733981	T	C
prot-a-1515	179509274	0.1463	4	0.0271	3301	6.46E-08	rs2378912	A	G
prot-a-1515	56527423	0.6211	10	0.1347	3301	3.98E-06	rs144355761	G	T
prot-a-1515	120099679	-0.8195	11	0.0276	3301	5.89E-194	rs2508490	A	G
prot-a-1515	22606638	-0.3991	12	0.0831	3301	1.55E-06	rs138445338	T	G
prot-a-1515	5619585	-0.6938	12	0.1418	3301	9.77E-07	rs73261116	C	T
prot-a-1515	50091108	0.1926	13	0.0406	3301	2.09E-06	rs80164894	T	C
prot-a-1515	24447315	0.1918	15	0.0408	3301	2.57E-06	rs116922377	T	G
prot-a-1515	9640479	0.7274	16	0.1502	3301	1.29E-06	rs138959364	A	G
prot-a-1515	29853944	0.629	17	0.1318	3301	1.82E-06	rs145205049	T	G
prot-a-1515	75109029	0.1557	17	0.0338	3301	3.98E-06	rs11077890	T	C
prot-a-1515	46151569	0.2942	18	0.0612	3301	1.55E-06	rs73443361	T	C
prot-a-1516	230491464	0.6003	1	0.1276	3301	2.57E-06	rs115225987	C	G
prot-a-1516	54221402	-0.2234	1	0.0481	3301	3.39E-06	rs72900609	G	A
prot-a-1516	1141723	-0.2489	1	0.0539	3301	3.80E-06	rs11466678	G	A
prot-a-1516	231856273	-0.2291	2	0.0501	3301	4.79E-06	rs55902334	T	C
prot-a-1516	62793156	-0.6138	2	0.1321	3301	3.39E-06	rs114753826	C	T
prot-a-1516	176507352	0.3844	5	0.0824	3301	3.09E-06	rs73806724	T	A
prot-a-1516	32420372	0.1234	6	0.0268	3301	4.17E-06	rs9268778	T	A
prot-a-1516	166452378	-0.2915	6	0.0627	3301	3.39E-06	rs76386091	G	A
prot-a-1516	123675073	-0.1447	7	0.031	3301	3.16E-06	rs56895056	A	G
prot-a-1516	131462945	-0.1571	8	0.0336	3301	3.02E-06	rs73427441	T	C
prot-a-1516	81624428	0.2636	10	0.0565	3301	3.09E-06	rs375432487	G	T
prot-a-1516	28007368	-0.5558	10	0.1203	3301	3.80E-06	rs192884195	G	A
prot-a-1516	36418215	-0.5593	11	0.1176	3301	2.00E-06	rs143291480	C	T
prot-a-1516	102386859	-0.5364	14	0.1049	3301	3.16E-07	rs115522500	C	T
prot-a-1516	102603875	0.3384	14	0.0736	3301	4.37E-06	rs147629182	T	C
prot-a-1516	46314341	0.4531	15	0.0982	3301	3.98E-06	rs79299408	T	C
prot-a-1516	91981057	0.2651	15	0.0555	3301	1.78E-06	rs146454050	G	T
prot-a-1516	28514854	-0.1809	16	0.0265	3301	8.71E-12	rs181209	T	G
prot-a-1516	4393376	0.1902	16	0.0406	3301	2.75E-06	rs2289303	C	A
prot-a-1516	1179369	0.1484	17	0.0303	3301	9.33E-07	rs62090186	C	T
prot-a-1516	27987202	-0.1813	22	0.0335	3301	5.89E-08	rs5762268	A	G
prot-a-1517	236115004	-0.7408	1	0.1549	3301	1.74E-06	rs7530601	C	G
prot-a-1517	69374615	0.5754	7	0.1216	3301	2.19E-06	rs80341031	G	A
prot-a-1517	152343821	0.511	7	0.1096	3301	3.16E-06	rs138261510	T	C
prot-a-1517	136131415	0.4929	9	0.0486	3301	3.89E-24	rs8176743	T	C
prot-a-1517	54149352	-0.1211	10	0.026	3301	3.24E-06	rs7069178	C	T
prot-a-1517	8255081	-0.1695	10	0.0365	3301	3.31E-06	rs1779638	G	T
prot-a-1517	80758398	-0.1443	13	0.0312	3301	3.63E-06	rs568538	T	C
prot-a-1517	66267360	-0.243	14	0.0498	3301	1.05E-06	rs73270687	T	C
prot-a-1517	101936227	0.1686	15	0.0363	3301	3.47E-06	rs3784474	T	A
prot-a-1517	57256199	0.1862	19	0.0371	3301	5.25E-07	rs61355528	G	A
prot-a-1517	14153293	-0.9457	19	0.0286	3301	1.00E-200	rs35026308	C	T
prot-a-1517	13788527	-0.4098	20	0.0885	3301	3.63E-06	rs4814262	G	A
prot-a-1518	16090072	-0.3702	1	0.0799	3301	3.63E-06	rs144386903	T	A
prot-a-1518	240650346	-0.1424	2	0.0303	3301	2.57E-06	rs62181430	T	C
prot-a-1518	213023995	0.1217	2	0.0265	3301	4.57E-06	rs34687398	G	T
prot-a-1518	74462267	-0.1247	4	0.0273	3301	4.79E-06	rs6837506	T	C
prot-a-1518	104319808	0.2341	8	0.0499	3301	2.75E-06	rs1522714	G	T
prot-a-1518	116809924	-0.157	12	0.0289	3301	5.50E-08	rs11068010	C	T
prot-a-1518	92680120	-0.1315	15	0.0267	3301	8.13E-07	rs6496896	T	C
prot-a-1518	87798142	-0.1151	15	0.025	3301	3.98E-06	rs1668305	T	G
prot-a-1518	81968848	0.1248	16	0.0254	3301	9.33E-07	rs12598402	C	T
prot-a-1518	17328735	0.1256	20	0.0272	3301	3.80E-06	rs8121243	T	A
prot-a-1519	41523579	-0.2469	1	0.0522	3301	2.24E-06	rs72663755	A	G
prot-a-1519	70131537	-0.1431	1	0.0268	3301	9.12E-08	rs227121	G	A
prot-a-1519	13784966	0.1222	1	0.026	3301	2.75E-06	rs28607531	A	C
prot-a-1519	181944580	0.2799	2	0.0609	3301	4.27E-06	rs74401397	G	C
prot-a-1519	39323423	0.1365	3	0.0283	3301	1.38E-06	rs11917223	G	C
prot-a-1519	97913211	-0.2567	3	0.0559	3301	4.37E-06	rs11921030	A	G
prot-a-1519	101241144	-0.1253	4	0.0248	3301	4.27E-07	rs7681789	T	C
prot-a-1519	82152448	0.3851	8	0.0839	3301	4.37E-06	rs80129758	T	C
prot-a-1519	144540564	-0.215	8	0.0461	3301	3.09E-06	rs13278405	C	T
prot-a-1519	112078767	-0.7578	9	0.1567	3301	1.32E-06	rs76053345	C	T
prot-a-1519	111884608	-0.1473	12	0.0244	3301	1.70E-09	rs3184504	C	T
prot-a-1519	28630308	-0.406	14	0.0884	3301	4.37E-06	rs144755483	A	G
prot-a-1519	105152344	-0.1467	14	0.0274	3301	8.71E-08	rs12432572	A	G
prot-a-1519	250442	-0.1141	16	0.0249	3301	4.57E-06	rs72763693	C	T
prot-a-1521	65611004	0.3878	3	0.0823	3301	2.45E-06	rs17073215	C	T
prot-a-1521	7175458	0.143	4	0.0295	3301	1.29E-06	rs139182978	T	C
prot-a-1521	87928021	0.2077	4	0.0435	3301	1.74E-06	rs71605701	T	G
prot-a-1521	141511254	0.3014	5	0.0643	3301	2.75E-06	rs78986499	G	C
prot-a-1521	53598709	-0.2284	5	0.0486	3301	2.63E-06	rs16882647	G	A
prot-a-1521	132441109	-0.1796	7	0.0373	3301	1.45E-06	rs13246161	A	C
prot-a-1521	117546628	0.5581	8	0.1048	3301	1.00E-07	rs117922006	A	G
prot-a-1521	95810629	-0.2296	9	0.0455	3301	4.37E-07	rs7859904	A	G
prot-a-1521	81109989	0.4141	12	0.0877	3301	2.34E-06	rs144456857	A	C
prot-a-1521	128311356	0.1676	12	0.0339	3301	7.59E-07	rs59898539	C	G
prot-a-1521	81439638	0.1668	15	0.036	3301	3.55E-06	rs35000575	A	C
prot-a-1521	40127060	0.2452	17	0.0531	3301	3.89E-06	rs11296	C	T
prot-a-1521	26694861	0.4487	17	0.0234	3301	8.71E-82	rs704	A	G
prot-a-1522	64437658	-0.2581	1	0.0548	3301	2.51E-06	rs116699056	C	A
prot-a-1522	161154404	-0.1174	3	0.0257	3301	4.90E-06	rs56375427	T	A
prot-a-1522	56937148	-0.1345	4	0.0292	3301	4.07E-06	rs73162701	T	C
prot-a-1522	22150650	0.186	5	0.0403	3301	3.80E-06	rs10039308	C	T
prot-a-1522	126161144	-0.5713	5	0.1177	3301	1.23E-06	rs142845097	T	C
prot-a-1522	26902873	-0.492	7	0.106	3301	3.47E-06	rs80150924	A	G
prot-a-1522	3585461	0.2203	8	0.048	3301	4.37E-06	rs79627898	C	G
prot-a-1522	133779811	0.1591	9	0.0331	3301	1.55E-06	rs7023871	T	C
prot-a-1522	23231274	-0.3754	10	0.0727	3301	2.45E-07	rs1148299	G	T
prot-a-1522	62956895	0.3241	11	0.0705	3301	4.37E-06	rs147438468	G	T
prot-a-1522	31765139	0.1687	13	0.0369	3301	4.79E-06	rs11618433	A	C
prot-a-1522	98169974	0.6878	13	0.1453	3301	2.24E-06	rs113808479	A	G
prot-a-1522	57096739	0.4653	14	0.1016	3301	4.68E-06	rs147573774	G	A
prot-a-1522	43367424	-0.1543	17	0.0326	3301	2.19E-06	rs11574814	T	C
prot-a-1523	176441136	0.2425	1	0.0478	3301	3.98E-07	rs72715179	C	T
prot-a-1523	185617761	-0.3835	1	0.0789	3301	1.15E-06	rs79121619	T	G
prot-a-1523	27070868	-0.4328	1	0.0937	3301	3.80E-06	rs77216962	C	T
prot-a-1523	88821516	-0.124	1	0.0264	3301	2.75E-06	rs766353	G	A
prot-a-1523	177426497	-0.1406	3	0.0287	3301	9.33E-07	rs62283356	C	A
prot-a-1523	76197166	-0.1369	4	0.0291	3301	2.57E-06	rs35037420	C	G
prot-a-1523	173594147	-0.2132	5	0.0454	3301	2.69E-06	rs6556119	C	T
prot-a-1523	61552700	-0.3832	7	0.0805	3301	1.91E-06	rs542761435	G	A
prot-a-1523	80491885	0.4591	9	0.0919	3301	5.89E-07	rs191758322	T	C
prot-a-1523	118902620	-0.7101	9	0.1328	3301	8.91E-08	rs138481098	T	G
prot-a-1523	71831131	-0.4832	10	0.1004	3301	1.51E-06	rs2394638	T	C
prot-a-1523	95243905	0.4019	11	0.0878	3301	4.79E-06	rs117399430	A	G
prot-a-1523	99282541	-0.1195	13	0.0254	3301	2.57E-06	rs1890065	C	G
prot-a-1523	87036486	0.1266	16	0.0263	3301	1.51E-06	rs8058785	A	T
prot-a-1523	12835200	-0.5005	17	0.1088	3301	4.27E-06	rs141362687	A	T
prot-a-1523	70277096	-0.5587	18	0.1209	3301	3.80E-06	rs79665997	T	C
prot-a-1523	52357777	-0.1366	19	0.0285	3301	1.70E-06	rs11883265	A	G
prot-a-1524	68949139	-0.1632	1	0.0355	3301	4.27E-06	rs10789263	C	T
prot-a-1524	165452115	0.6829	1	0.1375	3301	6.76E-07	rs1409416	A	G
prot-a-1524	185494795	0.3005	1	0.0648	3301	3.47E-06	rs146362291	T	A
prot-a-1524	196671981	-0.1736	1	0.0255	3301	9.12E-12	rs368465	C	T
prot-a-1524	23882347	-0.1128	2	0.0246	3301	4.47E-06	rs749331	A	G
prot-a-1524	61606709	0.1845	3	0.038	3301	1.23E-06	rs12632689	G	A
prot-a-1524	128181537	0.1516	3	0.0326	3301	3.31E-06	rs2953129	T	C
prot-a-1524	79101300	0.3616	4	0.0761	3301	2.00E-06	rs4859915	A	G
prot-a-1524	40538733	-0.8573	5	0.1847	3301	3.47E-06	rs145967108	A	C
prot-a-1524	40972211	-0.5788	5	0.0731	3301	2.34E-15	rs74480769	G	A
prot-a-1524	161796421	-0.1185	6	0.0255	3301	3.39E-06	rs9458238	C	T
prot-a-1524	54612126	0.4682	7	0.1025	3301	4.90E-06	rs145020763	A	G
prot-a-1524	1318802	-0.6842	8	0.146	3301	2.82E-06	rs147313868	G	C
prot-a-1524	1207032	-0.4375	12	0.0909	3301	1.48E-06	rs118082632	T	C
prot-a-1524	47822538	0.2084	13	0.0441	3301	2.34E-06	rs76745549	A	T
prot-a-1524	36150959	-0.1725	13	0.0374	3301	3.89E-06	rs9574151	A	C
prot-a-1524	34128076	-0.279	15	0.0608	3301	4.47E-06	rs75621695	A	C
prot-a-1524	61292152	0.1799	15	0.037	3301	1.17E-06	rs68016289	C	T
prot-a-1524	85430954	0.2662	15	0.0577	3301	3.98E-06	rs8187736	T	C
prot-a-1524	56693581	-0.4106	16	0.081	3301	4.07E-07	rs117506641	C	G
prot-a-1525	152591413	-0.4108	1	0.0724	3301	1.38E-08	rs1853806	T	G
prot-a-1525	77582072	0.1872	3	0.036	3301	2.04E-07	rs6767931	C	T
prot-a-1525	127074138	0.1216	7	0.0265	3301	4.57E-06	rs10487483	T	C
prot-a-1525	10412294	0.1199	7	0.0252	3301	1.95E-06	rs10275191	C	T
prot-a-1525	130571988	0.1282	11	0.028	3301	4.57E-06	rs4466848	A	G
prot-a-1525	84051075	-0.7428	12	0.1486	3301	5.75E-07	rs139332641	A	G
prot-a-1525	125216880	-0.1293	12	0.0256	3301	4.57E-07	rs1726364	C	A
prot-a-1525	81161654	-0.1158	13	0.0251	3301	3.89E-06	rs9574691	T	C
prot-a-1525	81894874	-0.1485	16	0.031	3301	1.70E-06	rs11643875	A	G
prot-a-1526	196661505	-0.1468	1	0.0254	3301	7.24E-09	rs10922094	C	G
prot-a-1526	5561902	-0.53	2	0.1104	3301	1.58E-06	rs142498034	T	C
prot-a-1526	23882347	-0.1147	2	0.0246	3301	3.09E-06	rs749331	A	G
prot-a-1526	96785335	-0.1287	3	0.0277	3301	3.55E-06	rs6767738	G	A
prot-a-1526	5412936	-0.2671	4	0.0579	3301	3.98E-06	rs141026778	A	G
prot-a-1526	40972211	-0.494	5	0.0733	3301	1.55E-11	rs74480769	G	A
prot-a-1526	32627250	0.1247	6	0.0253	3301	8.51E-07	rs9273410	A	C
prot-a-1526	159641706	0.1755	6	0.0366	3301	1.66E-06	rs12194933	A	G
prot-a-1526	105636458	-0.1193	7	0.0259	3301	4.07E-06	rs2072162	A	G
prot-a-1526	134697396	0.219	8	0.0457	3301	1.66E-06	rs62517456	G	A
prot-a-1526	138904840	0.2013	9	0.0426	3301	2.29E-06	rs2280484	G	C
prot-a-1526	16789081	0.1788	9	0.035	3301	3.24E-07	rs10756815	A	G
prot-a-1526	68751154	-0.2233	16	0.0483	3301	3.89E-06	rs72785161	T	C
prot-a-1526	26694861	0.3353	17	0.024	3301	2.24E-44	rs704	A	G
prot-a-1527	124361393	0.5562	2	0.1151	3301	1.35E-06	rs78917327	A	G
prot-a-1527	242530419	-0.1467	2	0.0318	3301	4.07E-06	rs71430365	G	A
prot-a-1527	10591995	0.5876	2	0.1254	3301	2.75E-06	rs188013949	A	G
prot-a-1527	194230925	0.3323	3	0.0665	3301	5.89E-07	rs76528994	G	A
prot-a-1527	105085939	0.4816	3	0.1033	3301	3.09E-06	rs149622390	C	G
prot-a-1527	76184203	-0.4304	4	0.0931	3301	3.80E-06	rs139281982	T	C
prot-a-1527	41493801	0.4742	4	0.0952	3301	6.31E-07	rs184204067	T	C
prot-a-1527	8184543	0.1366	4	0.028	3301	1.07E-06	rs56208304	C	T
prot-a-1527	128647865	-0.1958	5	0.0426	3301	4.27E-06	rs199789755	G	A
prot-a-1527	162062313	-0.1327	5	0.029	3301	4.90E-06	rs170187	C	T
prot-a-1527	91758073	-0.4483	6	0.0958	3301	2.88E-06	rs9345080	T	A
prot-a-1527	67403169	0.1309	6	0.0263	3301	6.61E-07	rs12191382	C	T
prot-a-1527	32820097	-0.269	8	0.0565	3301	1.95E-06	rs16880182	C	T
prot-a-1527	80380967	-0.2157	10	0.0466	3301	3.72E-06	rs11002612	C	T
prot-a-1527	69865438	0.3168	11	0.0659	3301	1.51E-06	rs74882099	A	G
prot-a-1527	10773477	-0.449	11	0.098	3301	4.68E-06	rs11042951	G	A
prot-a-1527	30722838	-0.1265	12	0.0274	3301	4.07E-06	rs1905676	T	C
prot-a-1527	74801678	-0.3426	18	0.0694	3301	7.94E-07	rs1026519	A	G
prot-a-1527	54319624	-0.1471	19	0.0306	3301	1.58E-06	rs62143194	G	C
prot-a-1528	61131599	-0.1321	1	0.0251	3301	1.45E-07	rs6704506	C	T
prot-a-1528	177628819	-0.2852	1	0.0624	3301	4.90E-06	rs17625605	A	G
prot-a-1528	237778082	-0.3686	1	0.0687	3301	8.13E-08	rs41315858	A	G
prot-a-1528	134464916	0.34	3	0.0637	3301	9.55E-08	rs13075826	T	C
prot-a-1528	178821741	-0.5101	3	0.1115	3301	4.79E-06	rs75882899	G	A
prot-a-1528	97437976	0.1645	5	0.0354	3301	3.39E-06	rs1421799	C	A
prot-a-1528	94595961	-0.3981	7	0.0769	3301	2.24E-07	rs188628536	T	A
prot-a-1528	134680936	0.2238	8	0.0471	3301	2.00E-06	rs13340573	G	A
prot-a-1528	9757738	0.1314	9	0.0284	3301	3.72E-06	rs2761713	T	A
prot-a-1528	133584751	0.2608	10	0.0571	3301	4.90E-06	rs117038998	T	G
prot-a-1528	5979820	-0.3782	20	0.0772	3301	9.55E-07	rs548416824	C	A
prot-a-1529	196667252	-0.1696	1	0.0254	3301	2.57E-11	rs7539005	T	A
prot-a-1529	14884053	-0.1941	4	0.0419	3301	3.55E-06	rs62410788	T	C
prot-a-1529	41263849	0.1275	5	0.0273	3301	3.09E-06	rs380649	A	G
prot-a-1529	40972211	-0.5156	5	0.0732	3301	1.91E-12	rs74480769	G	A
prot-a-1529	123305884	-0.1495	8	0.0323	3301	3.63E-06	rs1955055	G	A
prot-a-1529	12687202	0.2216	8	0.0436	3301	3.72E-07	rs4595126	A	T
prot-a-1529	107883904	0.3606	10	0.0702	3301	2.82E-07	rs17819726	G	A
prot-a-1529	47601327	0.2135	10	0.0455	3301	2.69E-06	rs11259827	G	A
prot-a-1529	96609344	-0.233	11	0.0475	3301	9.12E-07	rs76027472	T	C
prot-a-1529	1253080	-0.4297	12	0.0919	3301	2.95E-06	rs117079751	G	A
prot-a-1529	133000203	-0.1633	12	0.034	3301	1.55E-06	rs28661771	C	T
prot-a-1529	51091119	-0.1214	16	0.0255	3301	1.91E-06	rs956142	T	C
prot-a-1529	54712453	0.1341	17	0.0288	3301	3.31E-06	rs2332686	A	C
prot-a-1529	76148662	0.2289	18	0.049	3301	2.95E-06	rs61191477	A	C
prot-a-1529	30978073	-0.2743	22	0.0582	3301	2.51E-06	rs737952	T	C
prot-a-1530	165292599	-0.2431	1	0.0518	3301	2.75E-06	rs10733043	T	A
prot-a-1530	201267183	-0.1352	1	0.0296	3301	4.90E-06	rs700473	C	T
prot-a-1530	204845813	0.1881	2	0.0407	3301	3.80E-06	rs17269345	G	C
prot-a-1530	126685687	0.1727	3	0.0363	3301	2.00E-06	rs17751533	T	C
prot-a-1530	145189038	0.4048	4	0.0868	3301	3.09E-06	rs72729575	C	T
prot-a-1530	31885930	-0.1487	6	0.0254	3301	4.90E-09	rs3128759	T	C
prot-a-1530	6061581	-0.2649	8	0.0558	3301	2.04E-06	rs60943845	C	G
prot-a-1530	136141870	-0.8577	9	0.0286	3301	8.32E-198	rs2519093	T	C
prot-a-1530	136336804	0.6313	9	0.0807	3301	5.01E-15	rs41307428	T	C
prot-a-1530	117081974	0.1547	11	0.03	3301	2.45E-07	rs236910	G	A
prot-a-1530	42693203	0.2917	11	0.0626	3301	3.16E-06	rs117192267	G	A
prot-a-1530	25642003	0.1145	13	0.0249	3301	4.27E-06	rs3002188	A	G
prot-a-1530	72041281	0.2153	15	0.0423	3301	3.63E-07	rs1472587	C	T
prot-a-1530	9438338	0.1413	18	0.0305	3301	3.55E-06	rs1995708	C	A
prot-a-1530	19608645	-0.3237	22	0.0677	3301	1.74E-06	rs17209504	T	G
prot-a-1531	128738407	0.1167	5	0.025	3301	3.09E-06	rs13174854	G	A
prot-a-1531	18647650	-0.5871	7	0.1193	3301	8.51E-07	rs76363137	T	C
prot-a-1531	109855581	0.1337	8	0.0263	3301	3.89E-07	rs34092667	T	C
prot-a-1531	134907425	0.4099	9	0.0893	3301	4.37E-06	rs17470903	C	T
prot-a-1531	89132695	0.4476	12	0.0963	3301	3.39E-06	rs117893319	A	G
prot-a-1531	51725626	-0.2691	13	0.0585	3301	4.27E-06	rs113347051	C	T
prot-a-1531	22241433	0.2302	16	0.0493	3301	3.02E-06	rs4783448	T	C
prot-a-1531	80036331	0.492	16	0.1044	3301	2.45E-06	rs143542043	C	G
prot-a-1531	66386834	-0.315	17	0.0647	3301	1.10E-06	rs7208344	G	A
prot-a-1531	27929482	-0.3495	22	0.0609	3301	9.55E-09	rs137152	C	T
prot-a-1532	63618204	-0.4412	1	0.0944	3301	3.02E-06	rs76460317	T	G
prot-a-1532	167251016	-0.268	1	0.0512	3301	1.62E-07	rs266825	A	G
prot-a-1532	38927007	0.3843	2	0.0775	3301	7.08E-07	rs6760965	G	A
prot-a-1532	33842470	0.156	3	0.0328	3301	1.95E-06	rs6772865	T	C
prot-a-1532	152263002	-0.1829	3	0.0399	3301	4.57E-06	rs1278107	T	C
prot-a-1532	17176796	-0.1489	4	0.0325	3301	4.68E-06	rs4698543	T	C
prot-a-1532	140527676	-0.1817	4	0.0356	3301	3.39E-07	rs13103186	T	G
prot-a-1532	189602460	0.1994	4	0.0434	3301	4.37E-06	rs111661676	T	C
prot-a-1532	90351791	0.1966	5	0.0403	3301	1.10E-06	rs79956589	G	T
prot-a-1532	18101422	0.9378	5	0.172	3301	5.01E-08	rs138642326	A	G
prot-a-1532	22397625	-0.1295	5	0.0272	3301	1.95E-06	rs1261397	A	G
prot-a-1532	21552405	0.1381	7	0.0294	3301	2.51E-06	rs55672935	C	T
prot-a-1532	112672877	0.2307	9	0.0457	3301	4.47E-07	rs12115781	C	A
prot-a-1532	35321341	-0.6112	11	0.1168	3301	1.66E-07	rs74419369	T	C
prot-a-1532	46175876	-0.1304	12	0.0273	3301	1.86E-06	rs10880857	T	A
prot-a-1532	54337580	0.1476	19	0.0296	3301	6.03E-07	rs1137193	C	G
prot-a-1532	34533524	0.2626	20	0.0553	3301	2.04E-06	rs75664246	G	A
prot-a-1533	42269275	-0.1279	4	0.0265	3301	1.38E-06	rs7687857	C	T
prot-a-1533	91949678	0.3463	4	0.0756	3301	4.57E-06	rs10516883	A	G
prot-a-1533	109590603	-0.1806	5	0.0385	3301	2.69E-06	rs72800671	C	A
prot-a-1533	125232698	0.4274	5	0.0894	3301	1.78E-06	rs115271382	G	A
prot-a-1533	129233478	0.1324	7	0.0275	3301	1.45E-06	rs6949099	G	A
prot-a-1533	20778436	0.1351	12	0.0264	3301	2.95E-07	rs4315134	T	C
prot-a-1533	62487904	0.1355	15	0.0295	3301	4.27E-06	rs112338694	A	G
prot-a-1533	68875884	-0.1716	16	0.0374	3301	4.37E-06	rs75443105	T	G
prot-a-1533	60292881	-0.1527	17	0.0321	3301	1.95E-06	rs116973689	T	C
prot-a-1533	54327869	-0.1694	19	0.0298	3301	1.38E-08	rs10418046	G	T
prot-a-1533	43077382	-0.3278	21	0.0698	3301	2.69E-06	rs117050098	T	C
prot-a-1534	150178626	0.3492	3	0.0746	3301	2.82E-06	rs185730549	C	A
prot-a-1534	169435005	-0.1679	4	0.0315	3301	9.77E-08	rs75791552	A	C
prot-a-1534	36700406	-0.1288	6	0.0253	3301	3.47E-07	rs87152	C	T
prot-a-1534	38801625	0.2295	8	0.0449	3301	3.24E-07	rs72638516	C	A
prot-a-1534	70132848	0.1718	8	0.0327	3301	1.48E-07	rs1875788	A	G
prot-a-1534	9138958	0.1585	9	0.0324	3301	9.77E-07	rs7028240	C	T
prot-a-1534	73362068	0.4009	11	0.0866	3301	3.63E-06	rs78257609	A	G
prot-a-1534	33110797	0.1583	17	0.0333	3301	2.04E-06	rs9674621	G	T
prot-a-1534	54326212	-0.1628	19	0.0299	3301	5.37E-08	rs62143206	T	G
prot-a-1534	1153914	-0.1194	20	0.025	3301	1.82E-06	rs742429	G	A
prot-a-1535	105371960	-0.4115	1	0.0869	3301	2.14E-06	rs115727221	A	C
prot-a-1535	204919463	0.3347	1	0.0718	3301	3.16E-06	rs76157290	A	G
prot-a-1535	15702987	0.6632	1	0.1211	3301	4.37E-08	rs75995134	T	C
prot-a-1535	32746605	-0.1143	2	0.0249	3301	4.57E-06	rs62136327	C	G
prot-a-1535	96056259	0.1304	3	0.0279	3301	3.02E-06	rs7613763	A	G
prot-a-1535	22591240	-0.1227	3	0.0252	3301	1.10E-06	rs1562740	A	T
prot-a-1535	31561495	-0.1963	4	0.0396	3301	7.24E-07	rs16885348	G	A
prot-a-1535	88522649	0.5415	5	0.1083	3301	5.75E-07	rs187804780	A	T
prot-a-1535	20711784	0.1181	5	0.0257	3301	4.17E-06	rs59352369	A	T
prot-a-1535	19034625	-0.1724	8	0.0359	3301	1.58E-06	rs872592	G	A
prot-a-1535	134371734	0.2804	8	0.0607	3301	3.89E-06	rs16904909	T	C
prot-a-1535	3849840	0.1554	11	0.0302	3301	2.57E-07	rs7929197	T	C
prot-a-1535	42185908	0.7743	12	0.1642	3301	2.40E-06	rs73126161	T	C
prot-a-1535	83491192	0.4919	12	0.0993	3301	7.24E-07	rs138461247	A	G
prot-a-1535	112746353	-0.3424	13	0.0735	3301	3.16E-06	rs117192688	C	T
prot-a-1535	26550306	-0.3885	13	0.0809	3301	1.55E-06	rs117605798	G	A
prot-a-1535	87093868	-0.1161	16	0.0252	3301	4.07E-06	rs8062021	C	G
prot-a-1535	26694861	-0.2887	17	0.0242	3301	6.92E-33	rs704	A	G
prot-a-1536	75834563	-0.4935	1	0.0955	3301	2.40E-07	rs115253508	G	T
prot-a-1536	3137782	0.23	3	0.0267	3301	6.92E-18	rs9851301	A	G
prot-a-1536	3158973	-0.1659	3	0.0298	3301	2.69E-08	rs9831674	A	G
prot-a-1536	2024212	-0.7148	4	0.1525	3301	2.75E-06	rs190053446	G	T
prot-a-1536	32702381	-0.1572	6	0.0304	3301	2.29E-07	rs2859079	G	T
prot-a-1536	6977705	0.1768	7	0.0348	3301	3.89E-07	rs62441252	C	T
prot-a-1536	113300247	-0.142	8	0.0293	3301	1.29E-06	rs72672881	A	G
prot-a-1536	107205390	-0.1355	12	0.0286	3301	2.19E-06	rs7977765	G	A
prot-a-1536	10266151	0.45	17	0.0975	3301	3.89E-06	rs74564389	A	G
prot-a-1536	47454927	-0.5629	19	0.112	3301	5.01E-07	rs76867458	G	T
prot-a-1536	25064418	-0.141	21	0.0288	3301	9.55E-07	rs204410	G	A
prot-a-1537	75834563	-0.4753	1	0.0956	3301	6.61E-07	rs115253508	G	T
prot-a-1537	3107730	0.1452	3	0.026	3301	2.29E-08	rs340827	A	G
prot-a-1537	3150964	0.5096	3	0.0362	3301	6.76E-45	rs77400868	G	A
prot-a-1537	140694867	-0.3937	5	0.0836	3301	2.45E-06	rs6892284	A	C
prot-a-1537	119612697	0.1402	5	0.028	3301	5.75E-07	rs79637561	G	A
prot-a-1537	148376189	-0.2024	6	0.0428	3301	2.24E-06	rs74877551	A	G
prot-a-1537	32693482	-0.1685	6	0.0302	3301	2.51E-08	rs9275965	A	C
prot-a-1537	87325115	-0.2057	8	0.045	3301	4.90E-06	rs72688541	A	G
prot-a-1537	114492128	-0.1244	12	0.026	3301	1.66E-06	rs11066914	T	G
prot-a-1537	47454927	-0.5304	19	0.1121	3301	2.24E-06	rs76867458	G	T
prot-a-1538	95176552	0.3575	1	0.0712	3301	5.13E-07	rs75786316	C	T
prot-a-1538	68524713	0.1251	2	0.0263	3301	1.91E-06	rs551668133	G	A
prot-a-1538	21311541	-0.1264	2	0.0277	3301	4.90E-06	rs754524	G	T
prot-a-1538	144614583	-0.6184	3	0.1204	3301	2.82E-07	rs115009679	G	A
prot-a-1538	187690109	0.229	4	0.0497	3301	4.07E-06	rs77947040	G	A
prot-a-1538	120758258	-0.1134	4	0.0244	3301	3.39E-06	rs7690791	G	A
prot-a-1538	66079415	-0.1594	5	0.0348	3301	4.57E-06	rs40033	T	C
prot-a-1538	899147	-0.4842	6	0.103	3301	2.63E-06	rs142672368	C	A
prot-a-1538	115925665	0.5127	7	0.0983	3301	1.86E-07	rs62475233	C	T
prot-a-1538	95188916	0.2502	8	0.0526	3301	2.00E-06	rs67774240	A	G
prot-a-1538	31049461	0.1253	13	0.0274	3301	4.79E-06	rs61949687	A	C
prot-a-1538	97088481	-0.133	14	0.0291	3301	4.90E-06	rs912342	G	A
prot-a-1538	92156787	-0.1499	15	0.0326	3301	4.27E-06	rs9744067	T	G
prot-a-1538	93583962	0.332	15	0.0688	3301	1.38E-06	rs56866392	C	T
prot-a-1538	40403657	-0.1162	15	0.0245	3301	2.04E-06	rs8024033	G	C
prot-a-1539	15577791	0.1624	1	0.0324	3301	5.37E-07	rs1752002	A	C
prot-a-1539	76942790	-0.189	2	0.0376	3301	5.01E-07	rs62170417	C	T
prot-a-1539	164921285	0.1359	2	0.0289	3301	2.63E-06	rs533811070	A	T
prot-a-1539	104105699	0.5986	3	0.122	3301	9.33E-07	rs75880619	A	G
prot-a-1539	139537855	-0.1665	4	0.0341	3301	1.05E-06	rs2198030	T	C
prot-a-1539	6838864	-0.4771	6	0.0984	3301	1.26E-06	rs77285401	T	C
prot-a-1539	116004476	0.3283	8	0.0696	3301	2.40E-06	rs142419524	G	A
prot-a-1539	87608999	0.1915	9	0.0353	3301	5.89E-08	rs10512159	A	G
prot-a-1539	85210946	0.1625	10	0.0298	3301	5.13E-08	rs10787907	C	T
prot-a-1539	34837744	0.301	12	0.0509	3301	3.39E-09	rs528547975	C	T
prot-a-1539	63213564	0.1356	15	0.0272	3301	6.46E-07	rs11855843	C	T
prot-a-1539	4331629	0.2297	18	0.0411	3301	2.19E-08	rs11872808	T	C
prot-a-1539	53322594	0.138	19	0.029	3301	1.95E-06	rs28669963	G	T
prot-a-1540	154395125	0.8371	1	0.0209	3301	1.00E-200	rs11265611	A	G
prot-a-1540	154571826	-0.3863	1	0.03	3301	7.94E-38	rs3766924	T	C
prot-a-1540	605628	0.249	3	0.0544	3301	4.79E-06	rs2729225	G	A
prot-a-1540	32954243	0.2555	8	0.0552	3301	3.72E-06	rs35464252	G	T
prot-a-1540	12761983	-0.4208	9	0.0913	3301	4.07E-06	rs143242475	A	G
prot-a-1540	8399516	-0.4302	10	0.0918	3301	2.75E-06	rs59994632	G	T
prot-a-1540	20144383	0.2858	11	0.0623	3301	4.47E-06	rs11025398	A	G
prot-a-1540	80444677	-0.2151	15	0.0469	3301	4.57E-06	rs11855351	A	G
prot-a-1540	38093339	0.1226	17	0.025	3301	9.33E-07	rs12603481	A	G
prot-a-1540	72731089	0.1983	17	0.043	3301	4.07E-06	rs370462480	A	G
prot-a-1541	154707303	-0.2645	1	0.052	3301	3.63E-07	rs72700223	A	G
prot-a-1541	21952884	-0.2411	1	0.0508	3301	2.04E-06	rs1130564	A	G
prot-a-1541	154395125	0.8331	1	0.0209	3301	1.00E-200	rs11265611	A	G
prot-a-1541	154571826	-0.3868	1	0.03	3301	6.31E-38	rs3766924	T	C
prot-a-1541	10175198	-0.5149	4	0.1126	3301	4.90E-06	rs142796555	G	T
prot-a-1541	37929053	0.1428	5	0.0282	3301	4.17E-07	rs6888430	T	C
prot-a-1541	120767097	0.1244	10	0.0257	3301	1.26E-06	rs11198727	G	A
prot-a-1541	53407143	-0.2799	10	0.0613	3301	4.90E-06	rs61851500	A	T
prot-a-1541	125303756	-0.147	10	0.0313	3301	2.75E-06	rs1474018	G	C
prot-a-1541	31400708	-0.1159	12	0.0251	3301	3.72E-06	rs7315309	A	G
prot-a-1541	80444677	-0.217	15	0.0469	3301	3.80E-06	rs11855351	A	G
prot-a-1541	12899668	0.3404	17	0.0741	3301	4.27E-06	rs111710032	C	T
prot-a-1541	38093339	0.1164	17	0.025	3301	3.24E-06	rs12603481	A	G
prot-a-1541	54306299	-0.1413	19	0.03	3301	2.51E-06	rs3974831	G	T
prot-a-1541	21418190	-0.1641	22	0.0321	3301	3.02E-07	rs372236	G	A
prot-a-1542	241392088	-0.4933	2	0.1031	3301	1.74E-06	rs560374012	G	A
prot-a-1542	240756606	0.4767	2	0.1034	3301	3.98E-06	rs78595153	A	C
prot-a-1542	19537427	-0.2087	3	0.0429	3301	1.12E-06	rs78188217	A	C
prot-a-1542	98402969	-0.1476	3	0.0253	3301	5.50E-09	rs11927405	T	C
prot-a-1542	90434672	0.1179	4	0.0255	3301	3.72E-06	rs6854472	T	G
prot-a-1542	55278967	0.3809	5	0.0388	3301	1.05E-22	rs11574765	G	A
prot-a-1542	23219761	0.3296	8	0.0717	3301	4.17E-06	rs117462427	G	A
prot-a-1542	136155000	-0.2316	9	0.0321	3301	5.25E-13	rs635634	T	C
prot-a-1542	100061311	-0.2632	10	0.053	3301	6.76E-07	rs7075737	A	G
prot-a-1542	126242912	-0.2163	11	0.03	3301	5.75E-13	rs3862628	A	G
prot-a-1542	53893344	-0.1668	14	0.0349	3301	1.78E-06	rs4528487	C	G
prot-a-1542	86061271	0.1245	15	0.025	3301	6.46E-07	rs7166642	G	A
prot-a-1542	7063815	0.1447	17	0.0317	3301	4.79E-06	rs56093546	A	T
prot-a-1542	54320716	-0.1473	19	0.0304	3301	1.23E-06	rs62143197	A	G
prot-a-1542	62901346	-0.3191	20	0.063	3301	4.07E-07	rs35345942	C	G
prot-a-1543	16761690	-0.4881	1	0.1009	3301	1.29E-06	rs76270183	C	G
prot-a-1543	47965780	-0.3647	2	0.0788	3301	3.72E-06	rs76409503	A	C
prot-a-1543	22009633	0.1351	3	0.026	3301	2.14E-07	rs1479960	C	T
prot-a-1543	139479315	-0.5889	5	0.1216	3301	1.29E-06	rs181512877	C	A
prot-a-1543	105666470	0.531	6	0.1118	3301	2.04E-06	rs117645998	T	C
prot-a-1543	41429550	0.4199	6	0.0897	3301	2.82E-06	rs12193334	A	G
prot-a-1543	87020787	-0.6101	7	0.13	3301	2.69E-06	rs80069206	T	C
prot-a-1543	106578940	-0.1844	8	0.0321	3301	8.91E-09	rs72673751	C	T
prot-a-1543	105443088	-0.2698	9	0.0579	3301	3.09E-06	rs76642736	G	C
prot-a-1543	119836771	0.1818	9	0.036	3301	4.37E-07	rs10118188	G	T
prot-a-1543	32266408	-0.1171	11	0.025	3301	2.75E-06	rs2144522	A	G
prot-a-1543	109662731	-0.2107	12	0.0431	3301	1.00E-06	rs73191165	C	T
prot-a-1543	41585498	-0.4714	13	0.1024	3301	4.07E-06	rs80305901	T	A
prot-a-1543	68932942	-0.1656	15	0.036	3301	4.37E-06	rs8024951	C	T
prot-a-1543	1353734	-0.2164	16	0.0471	3301	4.27E-06	rs34250044	T	C
prot-a-1543	48685792	-0.1978	17	0.041	3301	1.41E-06	rs9890089	A	G
prot-a-1543	12732778	0.1676	18	0.0365	3301	4.37E-06	rs78596711	G	A
prot-a-1543	32824073	0.1177	21	0.0256	3301	4.27E-06	rs111700678	A	T
prot-a-1544	162313518	-0.1361	1	0.0277	3301	8.71E-07	rs3751285	G	A
prot-a-1544	29760038	0.1186	2	0.0255	3301	3.31E-06	rs11127226	C	T
prot-a-1544	22202153	-0.1823	3	0.0373	3301	1.05E-06	rs10513638	T	G
prot-a-1544	190770480	-0.1194	4	0.0247	3301	1.32E-06	rs2739579	T	C
prot-a-1544	35866218	0.2941	5	0.0247	3301	1.29E-32	rs6451229	G	A
prot-a-1544	171482296	-0.4356	5	0.0941	3301	3.72E-06	rs150409447	T	C
prot-a-1544	160365808	-0.3191	5	0.0684	3301	3.02E-06	rs115825508	C	T
prot-a-1544	169955009	-0.3061	6	0.0646	3301	2.19E-06	rs118028531	T	C
prot-a-1544	25464670	0.1306	8	0.0286	3301	4.79E-06	rs73221948	T	G
prot-a-1544	67180856	-0.1687	15	0.0357	3301	2.34E-06	rs12917168	T	C
prot-a-1544	82747426	-0.1336	16	0.0264	3301	4.17E-07	rs11150488	A	C
prot-a-1544	25004804	-0.4188	16	0.0915	3301	4.79E-06	rs148164126	A	G
prot-a-1544	30650790	-0.3931	18	0.0859	3301	4.79E-06	rs117485231	T	G
prot-a-1544	54327313	-0.2441	19	0.0299	3301	3.31E-16	rs34436714	A	C
prot-a-1544	19860852	0.2171	22	0.0449	3301	1.32E-06	rs117985725	C	T
prot-a-1545	104332884	-0.5082	2	0.1105	3301	4.27E-06	rs151267987	C	T
prot-a-1545	37789885	0.5525	3	0.1168	3301	2.24E-06	rs144746756	T	A
prot-a-1545	159186607	0.1711	5	0.0371	3301	3.98E-06	rs60222795	A	G
prot-a-1545	88553191	0.5666	7	0.1199	3301	2.29E-06	rs139868549	A	C
prot-a-1545	137709683	0.3109	9	0.0632	3301	8.71E-07	rs77176843	A	G
prot-a-1545	21205247	0.113	11	0.0246	3301	4.47E-06	rs1453984	A	G
prot-a-1545	86134790	-0.1286	12	0.0269	3301	1.70E-06	rs11117010	T	C
prot-a-1545	61183511	0.2798	18	0.06	3301	3.09E-06	rs8095616	C	T
prot-a-1545	54320636	-0.1599	19	0.0303	3301	1.29E-07	rs62143196	G	A
prot-a-1545	23707628	-0.2316	20	0.05	3301	3.63E-06	rs141970164	C	T
prot-a-1545	8783171	0.432	20	0.0874	3301	7.76E-07	rs41306769	C	T
prot-a-1546	34894670	0.4183	1	0.0833	3301	5.13E-07	rs78227795	T	C
prot-a-1546	52039297	0.4231	2	0.0846	3301	5.62E-07	rs140546611	G	A
prot-a-1546	45447789	0.1303	2	0.0279	3301	3.02E-06	rs4952755	G	C
prot-a-1546	33949969	-0.12	3	0.0256	3301	2.82E-06	rs6778341	A	G
prot-a-1546	104020422	0.1242	4	0.0271	3301	4.47E-06	rs6830624	C	T
prot-a-1546	30914671	-0.1215	5	0.026	3301	2.95E-06	rs35681824	T	C
prot-a-1546	24577310	0.3065	6	0.0577	3301	1.10E-07	rs13199423	G	A
prot-a-1546	103057517	0.1303	9	0.0255	3301	3.31E-07	rs2806702	T	A
prot-a-1546	15673970	0.139	12	0.0304	3301	4.68E-06	rs12314771	C	A
prot-a-1546	52587880	0.1287	15	0.0278	3301	3.63E-06	rs12907067	T	C
prot-a-1546	44452455	0.1436	21	0.031	3301	3.55E-06	rs378528	C	T
prot-a-1546	29663751	0.3335	22	0.0718	3301	3.39E-06	rs11539373	A	G
prot-a-1547	17939148	-0.2319	3	0.0502	3301	3.89E-06	rs62238435	C	T
prot-a-1547	128653980	-0.3938	5	0.0851	3301	3.72E-06	rs115694633	C	T
prot-a-1547	117158428	0.2598	9	0.0558	3301	3.16E-06	rs76321563	C	T
prot-a-1547	8727959	0.4894	11	0.0928	3301	1.35E-07	rs72858217	T	C
prot-a-1547	19517453	-0.1429	12	0.0309	3301	3.80E-06	rs12818529	T	A
prot-a-1547	106400525	-0.2437	13	0.0487	3301	5.62E-07	rs56057401	C	G
prot-a-1547	51575469	-0.2247	16	0.0471	3301	1.82E-06	rs74017984	T	C
prot-a-1886	126902991	0.2018	2	0.0398	3301	4.07E-07	rs28372581	T	C
prot-a-1886	58322056	-0.2877	3	0.0616	3301	2.95E-06	rs112975821	T	G
prot-a-1886	186976256	0.1215	3	0.0265	3301	4.37E-06	rs7634304	G	T
prot-a-1886	20435188	0.2059	4	0.0407	3301	4.27E-07	rs73250398	A	G
prot-a-1886	20213608	0.488	6	0.0971	3301	5.01E-07	rs116347616	A	C
prot-a-1886	16519557	-0.3606	7	0.0782	3301	4.07E-06	rs73074752	C	T
prot-a-1886	25674356	-0.27	9	0.0571	3301	2.29E-06	rs138769357	G	C
prot-a-1886	36828410	-0.2198	10	0.0468	3301	2.63E-06	rs10508848	G	A
prot-a-1886	99598870	0.1531	13	0.0304	3301	4.68E-07	rs9517499	T	C
prot-a-1886	41516381	-0.3338	14	0.0729	3301	4.57E-06	rs74045240	A	G
prot-a-1886	99561153	-0.1528	15	0.0289	3301	1.23E-07	rs8033416	A	G
prot-a-1886	42066658	0.1337	17	0.0263	3301	3.89E-07	rs11652156	C	T
prot-a-1886	19289286	-0.4654	17	0.0747	3301	4.57E-10	rs139356332	C	G
prot-a-2337	156869047	-0.1945	1	0.0419	3301	3.39E-06	rs12566888	T	G
prot-a-2337	4402889	-0.1196	2	0.0261	3301	4.47E-06	rs5004548	A	T
prot-a-2337	45447789	-0.1406	2	0.0279	3301	4.68E-07	rs4952755	G	C
prot-a-2337	224902897	-0.1775	2	0.0255	3301	3.09E-12	rs861442	G	A
prot-a-2337	110827862	-0.1283	4	0.0253	3301	3.72E-07	rs10015002	C	G
prot-a-2337	139409326	0.1655	4	0.0354	3301	3.02E-06	rs72716752	G	A
prot-a-2337	170712756	0.5663	5	0.1236	3301	4.57E-06	rs113545803	G	A
prot-a-2337	7301856	0.1212	5	0.0255	3301	2.00E-06	rs56154493	C	A
prot-a-2337	160443577	-0.2331	5	0.0495	3301	2.51E-06	rs112183697	G	A
prot-a-2337	64937391	-0.4017	5	0.0877	3301	4.68E-06	rs76051599	T	C
prot-a-2337	101400727	-0.1945	6	0.0414	3301	2.63E-06	rs72942878	G	A
prot-a-2337	26730917	0.1481	7	0.0324	3301	4.79E-06	rs7782659	T	C
prot-a-2337	13751778	0.2404	7	0.0519	3301	3.55E-06	rs2568641	G	A
prot-a-2337	106581528	-0.2029	8	0.0273	3301	1.07E-13	rs6993770	T	A
prot-a-2337	64948684	0.1362	10	0.0272	3301	5.50E-07	rs10733789	C	T
prot-a-2337	104395409	-0.3618	10	0.0757	3301	1.74E-06	rs58114614	C	T
prot-a-2337	106190822	0.4384	13	0.0945	3301	3.55E-06	rs117981452	T	C
prot-a-2337	98339210	0.1157	15	0.0252	3301	4.57E-06	rs11630984	C	T
prot-a-2337	101991773	-0.1548	15	0.0275	3301	1.82E-08	rs7178458	C	T
prot-a-2337	4659612	0.4165	17	0.0876	3301	2.00E-06	rs4500799	C	T
prot-a-2722	45492077	0.2185	2	0.0425	3301	2.69E-07	rs12993476	T	C
prot-a-2722	169597715	0.1882	2	0.041	3301	4.47E-06	rs7558965	G	A
prot-a-2722	50006210	0.4068	3	0.0848	3301	1.58E-06	rs555607855	C	T
prot-a-2722	52821011	0.8122	3	0.0215	3301	1.00E-200	rs1042779	G	A
prot-a-2722	94755551	-0.4402	3	0.0952	3301	3.80E-06	rs140088363	A	G
prot-a-2722	50060292	0.6346	3	0.1225	3301	2.19E-07	rs114284573	A	G
prot-a-2722	138254916	-0.4306	6	0.0917	3301	2.69E-06	rs118188393	T	C
prot-a-2722	120158583	0.117	9	0.0253	3301	3.89E-06	rs7032028	T	C
prot-a-2722	7773282	-0.2627	10	0.0489	3301	7.94E-08	rs79432761	G	A
prot-a-2722	130922563	0.2527	12	0.0486	3301	2.04E-07	rs73152906	T	C
prot-a-2722	51782070	0.2045	12	0.0422	3301	1.23E-06	rs12316391	C	G
prot-a-2722	13873966	0.165	16	0.0359	3301	4.37E-06	rs2157076	G	A
prot-a-2722	76181731	0.3105	17	0.0652	3301	1.91E-06	rs7217665	A	G
prot-a-2722	56250943	-0.1349	20	0.0293	3301	4.07E-06	rs157089	G	T
prot-a-2982	67359224	-0.4906	2	0.1027	3301	1.78E-06	rs111230191	A	G
prot-a-2982	25954913	0.1148	2	0.0247	3301	3.24E-06	rs13001419	C	T
prot-a-2982	182373819	-0.2892	3	0.0629	3301	4.27E-06	rs16833343	T	C
prot-a-2982	52386315	0.5028	5	0.1037	3301	1.26E-06	rs41272307	A	G
prot-a-2982	68456777	0.468	6	0.0959	3301	1.05E-06	rs138485358	A	C
prot-a-2982	50322852	0.1233	6	0.0248	3301	6.46E-07	rs9349536	G	T
prot-a-2982	21960591	-0.4499	7	0.0974	3301	3.89E-06	rs113616924	C	T
prot-a-2982	121894518	-0.3039	8	0.0644	3301	2.40E-06	rs28483602	C	T
prot-a-2982	107742547	-0.12	11	0.0258	3301	3.31E-06	rs543568	C	T
prot-a-2982	126071349	-0.5707	11	0.0774	3301	1.62E-13	rs111577916	T	G
prot-a-2982	24772899	0.1455	13	0.0318	3301	4.68E-06	rs7319037	G	A
prot-a-2982	30168013	-0.1832	15	0.0397	3301	4.07E-06	rs113165810	T	C
prot-a-2982	6024067	-0.3331	16	0.0715	3301	3.24E-06	rs887266	C	T
prot-a-2982	2198744	-0.1197	19	0.0255	3301	2.57E-06	rs12983491	G	A
prot-a-2982	54320939	0.623	19	0.0288	3301	4.79E-104	rs62143198	A	G
prot-a-2982	20144902	0.1231	22	0.0254	3301	1.32E-06	rs175184	C	G
prot-a-534	247426981	0.1217	1	0.0256	3301	2.04E-06	rs6426233	T	C
prot-a-534	127504764	0.3447	2	0.0723	3301	1.86E-06	rs75657163	G	C
prot-a-534	32029205	0.1735	6	0.0371	3301	2.82E-06	rs1150757	A	G
prot-a-534	90059422	-0.7279	8	0.1463	3301	6.46E-07	rs187764776	A	C
prot-a-534	17177832	-0.374	8	0.0818	3301	4.90E-06	rs76324384	C	A
prot-a-534	15259747	0.3938	10	0.0854	3301	3.98E-06	rs141391342	T	C
prot-a-534	35653139	0.2642	14	0.0572	3301	3.89E-06	rs79949970	G	A
prot-a-534	71075069	-0.3787	17	0.0734	3301	2.51E-07	rs79406131	C	T
prot-a-534	54327313	0.7106	19	0.0276	3301	1.12E-146	rs34436714	A	C
prot-a-534	62292622	0.805	20	0.1542	3301	1.78E-07	rs41310191	T	C
prot-a-535	23887153	-0.1956	2	0.0401	3301	1.10E-06	rs12623694	G	A
prot-a-535	158434401	0.4655	7	0.0972	3301	1.66E-06	rs150865423	C	G
prot-a-535	118413738	0.4951	7	0.1005	3301	8.32E-07	rs34636281	T	A
prot-a-535	91677941	0.1555	9	0.0332	3301	2.82E-06	rs9410453	T	C
prot-a-535	137608425	0.5758	9	0.1224	3301	2.57E-06	rs148843358	A	G
prot-a-535	91840066	-0.5482	10	0.1181	3301	3.47E-06	rs74458691	T	C
prot-a-535	13259102	0.125	10	0.0269	3301	3.31E-06	rs11258263	A	G
prot-a-535	2943921	0.1279	11	0.0277	3301	3.98E-06	rs1618222	G	A
prot-a-535	63275900	-0.5973	11	0.1249	3301	1.74E-06	rs139900558	G	A
prot-a-535	1513089	0.2138	12	0.0446	3301	1.62E-06	rs73026477	C	T
prot-a-535	72047380	0.4864	13	0.0969	3301	5.13E-07	rs12430787	C	A
prot-a-535	43856724	-0.1621	18	0.0347	3301	3.02E-06	rs77784260	A	G
prot-a-535	54327313	-0.1377	19	0.0301	3301	4.79E-06	rs34436714	A	C
prot-a-749	33434982	0.1669	2	0.0357	3301	2.88E-06	rs17012668	T	G
prot-a-749	181677846	0.4774	2	0.0915	3301	1.82E-07	rs142248572	A	C
prot-a-749	29470433	0.3503	3	0.0749	3301	2.88E-06	rs79847183	C	G
prot-a-749	193798279	-0.3695	3	0.0773	3301	1.78E-06	rs113340445	A	G
prot-a-749	136997294	-0.1284	3	0.0249	3301	2.51E-07	rs3856624	T	C
prot-a-749	160572119	0.1879	4	0.0391	3301	1.55E-06	rs62337313	C	T
prot-a-749	74546760	-0.2678	4	0.0499	3301	7.76E-08	rs74327761	C	T
prot-a-749	146289775	-0.1498	4	0.029	3301	2.45E-07	rs7375985	C	T
prot-a-749	1118344	0.4451	4	0.097	3301	4.47E-06	rs78149767	A	G
prot-a-749	150718120	0.2598	6	0.054	3301	1.48E-06	rs12214529	C	A
prot-a-749	70635856	0.2328	7	0.0496	3301	2.63E-06	rs75893614	T	C
prot-a-749	3050110	-0.2267	8	0.047	3301	1.38E-06	rs17079568	G	A
prot-a-749	93348565	-0.6231	9	0.1351	3301	3.98E-06	rs79301615	A	G
prot-a-749	123903764	0.1454	11	0.0311	3301	3.02E-06	rs12225870	A	C
prot-a-749	34462066	-0.3915	14	0.0785	3301	6.17E-07	rs117990403	C	T
prot-a-749	49432219	0.2223	19	0.0483	3301	4.07E-06	rs12976795	A	T
prot-a-749	43029609	0.1459	21	0.0292	3301	5.89E-07	rs8133646	A	G
prot-b-14	101805442	-0.1596	10	0.0248	3394	1.40E-10	rs11599750	T	C
prot-b-14	116604514	-0.1733	11	0.0366	3394	2.31E-06	rs4938307	A	G
prot-b-14	56586657	1.0967	16	0.2026	3394	6.58E-08	rs72816426	T	C
prot-b-14	26633616	0.1301	17	0.0261	3394	6.46E-07	rs241777	T	C
prot-b-14	32632859	-0.2699	19	0.0551	3394	1.00E-06	rs17625727	T	C
prot-b-14	4237067	-0.4872	19	0.025	3394	1.64E-80	rs4905	G	A
prot-b-14	32905120	-0.1393	21	0.0303	3394	4.28E-06	rs10854349	C	T
prot-b-21	19971238	-0.2772	1	0.0585	3394	2.26E-06	rs2745238	A	G
prot-b-21	78872987	0.6483	1	0.1413	3394	4.63E-06	rs518834	C	T
prot-b-21	31868877	0.1911	2	0.0285	3394	2.38E-11	rs693918	G	A
prot-b-21	140172464	1.1518	5	0.2471	3394	3.28E-06	rs17119216	G	A
prot-b-21	129988381	0.645	5	0.1361	3394	2.23E-06	rs76207725	G	T
prot-b-21	95948202	0.1302	8	0.0281	3394	3.68E-06	rs10956932	G	A
prot-b-21	112052194	-0.2894	11	0.0301	3394	1.46E-21	rs75649625	A	G
prot-b-23	154426264	0.8092	1	0.0212	3394	1.00E-200	rs4129267	T	C
prot-b-23	154559598	-0.2327	1	0.0345	3394	1.71E-11	rs2131902	C	T
prot-b-2	72620933	1.7671	1	0.3461	3394	3.47E-07	rs140359048	T	C
prot-b-2	154417829	0.1349	1	0.0254	3394	1.16E-07	rs4845373	T	C
prot-b-2	197938371	0.2929	1	0.063	3394	3.52E-06	rs12743596	C	T
prot-b-2	230929434	0.6296	2	0.1287	3394	1.05E-06	rs148836550	G	A
prot-b-2	3038072	2.1679	4	0.4451	3394	2.51E-06	rs2995802	T	C
prot-b-2	141045298	0.3662	5	0.0779	3394	2.70E-06	rs1975988	G	A
prot-b-2	23606425	0.7473	5	0.1617	3394	3.95E-06	rs185245360	A	G
prot-b-2	141367105	0.3346	6	0.0723	3394	3.82E-06	rs117679000	A	G
prot-b-2	18834026	0.5697	8	0.1221	3394	3.20E-06	rs77440730	C	T
prot-b-2	3480244	-0.2396	8	0.0521	3394	4.33E-06	rs1158563	G	C
prot-b-2	130605739	0.4422	9	0.0881	3394	5.38E-07	rs11789912	G	A
prot-b-2	78173675	1.4	11	0.2905	3394	1.51E-06	rs117491844	A	G
prot-b-2	33737177	1.0536	17	0.2194	3394	1.63E-06	rs149663598	T	C
prot-b-2	34277214	-0.1466	19	0.0312	3394	2.78E-06	rs8109074	C	T
prot-b-2	37779698	0.7689	22	0.1622	3394	2.22E-06	rs188324039	G	A
prot-b-38	102804035	-0.235	2	0.0333	3394	2.02E-12	rs2241132	A	C
prot-b-38	102957716	-0.5805	2	0.0227	3394	2.03E-132	rs1420101	T	C
prot-b-38	109285693	1.3212	9	0.2807	3394	2.62E-06	rs79516097	G	A
prot-b-38	3078797	2.4136	11	0.4459	3394	6.61E-08	rs117511079	A	C
prot-b-38	45209449	0.2652	11	0.0542	3394	1.05E-06	rs2012408	A	G
prot-b-38	126301756	0.464	11	0.076	3394	1.16E-09	rs35166255	A	G
prot-b-47	81596552	-0.8574	15	0.0505	3394	3.82E-62	rs17875523	T	C
prot-c-2455_17_4	114539746	-0.2628	6	0.055619	996	2.63E-06	rs12207978	T	C
prot-c-2630_12_2	190347681	-1.352	3	0.0403221	996	2.50E-165	rs1024948	T	C
prot-c-2630_12_2	28668502	-0.1988	7	0.0402592	997	9.28E-07	rs160357	G	A
prot-c-2630_12_2	158196003	-0.1909	7	0.0404021	997	2.63E-06	rs10949725	A	G
prot-c-2630_12_2	138101160	0.2003	7	0.0434868	995	4.64E-06	rs7341424	C	T
prot-c-2630_12_2	71079714	0.4021	13	0.087394	996	4.74E-06	rs9572476	A	G
prot-c-2630_12_2	34292939	0.9495	17	0.205031	995	4.13E-06	rs16971746	T	C
prot-c-2631_50_2	27972384	-0.2284	12	0.0459928	996	8.04E-07	rs9989020	G	A
prot-c-2631_50_2	34649806	0.2302	21	0.0457109	993	5.64E-07	rs2515716	G	A
prot-c-2632_5_2	109245779	-0.4872	9	0.104955	994	3.92E-06	rs12343588	T	C
prot-c-2632_5_2	70637739	0.3888	11	0.0834156	997	3.57E-06	rs4980647	A	G
prot-c-2632_5_2	86437417	0.3188	11	0.0684414	996	3.63E-06	rs11607392	C	T
prot-c-2632_5_2	83260700	0.3292	16	0.0715963	997	4.82E-06	rs17749399	G	A
prot-c-2632_5_2	18189568	-0.7569	19	0.0398159	994	6.28E-69	rs376008	T	C
prot-c-2633_52_2	65982027	0.2268	3	0.0491654	997	4.50E-06	rs4688627	C	T
prot-c-2633_52_2	124632947	-0.5009	8	0.106847	996	3.14E-06	rs11786342	G	A
prot-c-2633_52_2	1237766	0.2525	9	0.0529128	993	2.10E-06	rs10756359	G	T
prot-c-2633_52_2	98176195	-0.3652	11	0.0779343	997	3.17E-06	rs35896788	A	G
prot-c-2634_2_2	204406034	-0.236	1	0.0511487	997	4.48E-06	rs3014629	T	C
prot-c-2634_2_2	230196165	-0.329	1	0.0715062	997	4.74E-06	rs4846895	T	C
prot-c-2723_9_2	10137112	-0.2239	8	0.0484947	997	4.41E-06	rs2952256	C	A
prot-c-2773_50_2	100017074	0.3145	2	0.0666172	993	2.68E-06	rs2290258	C	A
prot-c-2773_50_2	42328186	0.2728	7	0.0591629	984	4.54E-06	rs6968846	C	A
prot-c-2773_50_2	33368504	-0.2086	10	0.0442043	996	2.71E-06	rs1923272	C	T
prot-c-2774_10_3	199276194	-0.2196	1	0.0470336	996	3.45E-06	rs10753848	C	T
prot-c-2774_10_3	81529410	0.5373	15	0.0792712	997	2.08E-11	rs11072996	T	C
prot-c-2774_10_3	15802809	-0.4086	20	0.0880983	997	3.99E-06	rs12481033	C	T
prot-c-2774_10_3	40271357	-0.2357	21	0.0472439	997	7.16E-07	rs8126904	T	G
prot-c-2775_54_2	139415174	0.2567	2	0.0545126	996	2.85E-06	rs10180300	A	G
prot-c-2775_54_2	42637790	0.2702	18	0.0583964	993	4.19E-06	rs1868755	T	C
prot-c-2778_10_2	130935586	0.4097	10	0.0853364	995	1.82E-06	rs4750741	G	A
prot-c-2829_19_2	26201301	-0.4468	8	0.0920668	996	1.41E-06	rs6997944	T	C
prot-c-2829_19_2	12873925	-0.2592	10	0.0550085	997	2.81E-06	rs1757064	G	T
prot-c-2991_9_2	102659194	0.2147	2	0.0423138	997	4.65E-07	rs974950	T	C
prot-c-2991_9_2	34443922	0.1957	6	0.0420679	996	3.73E-06	rs3846866	T	C
prot-c-2991_9_2	136131188	0.3613	9	0.0716865	995	5.53E-07	rs8176749	T	C
prot-c-2992_59_2	165637529	-0.2382	3	0.0506916	992	2.99E-06	rs4365667	A	C
prot-c-2992_59_2	187980711	-0.2346	4	0.0486722	997	1.66E-06	rs3923586	T	C
prot-c-2992_59_2	160263874	0.3101	4	0.0630926	996	1.04E-06	rs10084914	T	C
prot-c-2992_59_2	98689014	0.4476	14	0.0901874	996	8.17E-07	rs12893129	A	G
prot-c-2992_59_2	17595915	0.975	22	0.042595	997	1.97E-93	rs3827278	A	C
prot-c-2993_1_2	103074274	0.4854	2	0.0460095	994	1.01E-24	rs6543140	T	G
prot-c-2993_1_2	55727607	-0.2095	3	0.0445745	997	2.96E-06	rs4955864	C	G
prot-c-2993_1_2	56858885	-0.2148	5	0.0466146	997	4.60E-06	rs13177621	A	G
prot-c-2994_71_2	101550987	0.2406	2	0.0509854	995	2.71E-06	rs3768984	C	A
prot-c-2994_71_2	102828817	-0.3406	2	0.0435383	996	1.32E-14	rs1922291	G	A
prot-c-2994_71_2	134923406	-0.2155	7	0.0437297	997	9.75E-07	rs10281202	T	C
prot-c-3035_80_2	211996475	0.2562	1	0.0534864	994	1.92E-06	rs6703304	T	A
prot-c-3035_80_2	3648186	-0.6794	2	0.0510443	996	2.75E-37	rs7588285	G	C
prot-c-3035_80_2	235124067	-0.2539	2	0.05294	996	1.87E-06	rs17585471	T	C
prot-c-3035_80_2	26954746	0.2062	7	0.0435664	997	2.54E-06	rs13311400	A	G
prot-c-3035_80_2	75148616	0.2608	8	0.0500576	997	2.30E-07	rs13277002	A	G
prot-c-3035_80_2	89599749	0.4465	10	0.080756	996	4.13E-08	rs17101804	G	T
prot-c-3037_62_1	3648186	-0.3315	2	0.0550847	996	2.48E-09	rs7588285	G	C
prot-c-3037_62_1	119443891	-0.2204	12	0.047716	994	4.37E-06	rs7298175	A	G
prot-c-3037_62_1	39117085	0.6057	20	0.128763	996	2.91E-06	rs6102001	T	C
prot-c-3055_54_2	42733468	-0.2335	3	0.0508715	995	4.99E-06	rs123509	C	T
prot-c-3070_1_2	80956606	0.2031	11	0.0426681	996	2.22E-06	rs2446118	G	A
prot-c-3070_1_2	47471461	-0.3573	13	0.0771706	996	4.15E-06	rs6306	A	G
prot-c-3070_1_2	93047192	0.2381	15	0.0461613	997	3.01E-07	rs12914988	A	G
prot-c-3070_1_2	26078173	-0.3992	16	0.0822076	997	1.39E-06	rs4605168	G	A
prot-c-3072_4_2	48631641	-0.5619	1	0.120943	996	3.85E-06	rs11578971	G	A
prot-c-3073_51_2	18079586	-0.3245	3	0.0704975	995	4.70E-06	rs35965516	C	T
prot-c-3073_51_2	64897271	0.2033	3	0.0436172	994	3.58E-06	rs793295	A	C
prot-c-3073_51_2	51937233	-0.1947	16	0.0422801	995	4.67E-06	rs2386959	C	T
prot-c-3151_6_1	64541669	0.2067	3	0.0439881	994	2.99E-06	rs6782835	C	T
prot-c-3151_6_1	63800190	-0.2276	8	0.0491364	996	4.11E-06	rs12114516	T	C
prot-c-3376_49_2	46423643	0.2089	2	0.0446272	994	3.24E-06	rs281492	C	T
prot-c-3376_49_2	57137461	-0.6169	3	0.0429895	996	1.36E-42	rs1463657	A	C
prot-c-3445_53_2	16367508	-0.3305	5	0.0672842	990	1.05E-06	rs16868503	T	C
[truncated: 83 more rows]
